# Supplementary material for: GUN4 Affects the Circadian Clock and Seedlings Adaptation to Changing Light Conditions
Source: Int J Mol Sci. 2021 Dec 24;23(1):194. doi: 10.3390/ijms23010194 (PMC8745339; doi:10.3390/ijms23010194)
Supplement: Supplementary file 1 [file ijms-23-00194-s001.zip]

Archive with 2 entries (2 files):
- ijms-1462050-supplementary/Supplemental Table 1(1).xlsx
- ijms-1462050-supplementary/Supplementary-sunxuwu-IJMS-20211204.pdf
