# Supplementary material for: GUN4 Affects the Circadian Clock and Seedlings Adaptation to Changing Light Conditions
Source: Int J Mol Sci. 2021 Dec 24;23(1):194. doi: 10.3390/ijms23010194 (PMC8745339; doi:10.3390/ijms23010194)
Supplement: Supplementary file 1 [file ijms-23-00194-s001.zip › ijms-1462050-supplementary/Supplemental Table 1(1).xlsx]

## Sheet: diff-Sample_WT-vs-Sample_gun4-P
id	baseMean	baseMean_control_Sample_WT	baseMean_case_Sample_gun4	foldChange	log2FoldChange	pval	padj	up_down	fpkm_Sample_WT_1	fpkm_Sample_WT_2	fpkm_Sample_WT_3	fpkm_Sample_gun4_1	fpkm_Sample_gun4_2	fpkm_Sample_gun4_3	biotype	id	description	position	GO_id	GO_term	pathway	pathway_description
AT4G04610	225.948	122.777	329.119	2.68063	1.42257	2.07e-22	4.1e-21	Up	3.79944	3.35007	3.1186	9.22003	8.41663	9.45342	protein_coding	AT4G04610	5'-adenylylsulfate reductase 1, chloroplastic [Source:UniProtKB/Swiss-Prot;Acc:P92979]	Chr4:2325003:2327013:1	GO:0009507,GO:0019344,GO:0033741,GO:0045454,GO:0046872,GO:0051539,GO:0009973,GO:0009536,GO:0009534,GO:0009570,GO:0000103,GO:0019419,GO:0055114	chloroplast|cysteine biosynthetic process|adenylyl-sulfate reductase (glutathione) activity|cell redox homeostasis|metal ion binding|4 iron, 4 sulfur cluster binding|adenylyl-sulfate reductase activity|plastid|chloroplast thylakoid|chloroplast stroma|sulfate assimilation|sulfate reduction|oxidation-reduction process	path:ath00920	Sulfur metabolism
AT1G62180	838.252	557.656	1118.85	2.00634	1.00457	2.47e-28	6.8e-27	Up	15.0113	16.3306	14.9438	33.0647	28.5233	28.6319	protein_coding	AT1G62180	5'-adenylylsulfate reductase 2, chloroplastic [Source:UniProtKB/Swiss-Prot;Acc:P92981]	Chr1:22975530:22977625:-1	GO:0009507,GO:0016671,GO:0019344,GO:0019419,GO:0033741,GO:0045454,GO:0009534,GO:0009570,GO:0004604,GO:0019379,GO:0000103,GO:0009973,GO:0055114	chloroplast|oxidoreductase activity, acting on a sulfur group of donors, disulfide as acceptor|cysteine biosynthetic process|sulfate reduction|adenylyl-sulfate reductase (glutathione) activity|cell redox homeostasis|chloroplast thylakoid|chloroplast stroma|phosphoadenylyl-sulfate reductase (thioredoxin) activity|sulfate assimilation, phosphoadenylyl sulfate reduction by phosphoadenylyl-sulfate re…	path:ath00920	Sulfur metabolism
AT4G21990	1232.37	811.361	1653.39	2.0378	1.02701	3.75e-35	1.39e-33	Up	23.4431	22.7396	21.4612	46.1565	45.6274	43.093	protein_coding	AT4G21990	5'-adenylylsulfate reductase 3, chloroplastic [Source:UniProtKB/Swiss-Prot;Acc:P92980]	Chr4:11657008:11659167:-1	GO:0009507,GO:0016671,GO:0019344,GO:0019419,GO:0033741,GO:0045454,GO:0046872,GO:0051539,GO:0000103,GO:0009973,GO:0055114	chloroplast|oxidoreductase activity, acting on a sulfur group of donors, disulfide as acceptor|cysteine biosynthetic process|sulfate reduction|adenylyl-sulfate reductase (glutathione) activity|cell redox homeostasis|metal ion binding|4 iron, 4 sulfur cluster binding|sulfate assimilation|adenylyl-sulfate reductase activity|oxidation-reduction process	path:ath00920	Sulfur metabolism
AT5G06290	5635.2	3157.82	8112.58	2.56905	1.36123	1.28e-91	2.35e-89	Up	131.37	133.473	150.302	341.488	366.979	400.357	protein_coding	AT5G06290	2-Cys peroxiredoxin BAS1-like, chloroplastic [Source:UniProtKB/Swiss-Prot;Acc:Q9C5R8]	Chr5:1919213:1921425:1	GO:0004601,GO:0005739,GO:0016209,GO:0055114,GO:0051920,GO:0009507,GO:0009570,GO:0009409,GO:0010319,GO:0042742,GO:0048046	peroxidase activity|mitochondrion|antioxidant activity|oxidation-reduction process|peroxiredoxin activity|chloroplast|chloroplast stroma|response to cold|stromule|defense response to bacterium|apoplast
AT5G13490	327.271	210.372	444.17	2.11135	1.07817	1.37e-17	2.04e-16	Up	7.64238	8.21719	7.70446	17.6335	17.9149	14.2353	protein_coding	AT5G13490	ADP,ATP carrier protein 2, mitochondrial [Source:UniProtKB/Swiss-Prot;Acc:P40941]	Chr5:4335467:4337680:1	GO:0003735,GO:0005471,GO:0005739,GO:0005743,GO:0006412,GO:0006810,GO:0016021,GO:0055085,GO:0005740,GO:0015865,GO:0009941,GO:0009507,GO:0005774,GO:0016020,GO:0005515,GO:0005507	structural constituent of ribosome|ATP:ADP antiporter activity|mitochondrion|mitochondrial inner membrane|translation|transport|integral component of membrane|transmembrane transport|mitochondrial envelope|purine nucleotide transport|chloroplast envelope|chloroplast|vacuolar membrane|membrane|protein binding|copper ion binding
AT1G30520	910.136	523.232	1297.04	2.4789	1.3097	6.91e-48	4.25e-46	Up	12.3145	12.5775	13.1913	30.1957	29.9559	34.455	protein_coding	AT1G30520	2-succinylbenzoate--CoA ligase, chloroplastic/peroxisomal [Source:UniProtKB/Swiss-Prot;Acc:Q8VYJ1]	Chr1:10810984:10813700:1	GO:0005524,GO:0005739,GO:0005778,GO:0008756,GO:0016021,GO:0016208,GO:0031969,GO:0009507,GO:0042372,GO:0005777	ATP binding|mitochondrion|peroxisomal membrane|o-succinylbenzoate-CoA ligase activity|integral component of membrane|AMP binding|chloroplast membrane|chloroplast|phylloquinone biosynthetic process|peroxisome	path:ath00130	Ubiquinone and other terpenoid-quinone biosynthesis
AT1G55320	117.053	73.5553	160.55	2.18271	1.12612	4.82e-09	3.48e-08	Up	1.09254	1.03598	1.3937	3.02788	2.72923	3.07518	protein_coding	AT1G55320	Probable acyl-activating enzyme 18, peroxisomal [Source:UniProtKB/Swiss-Prot;Acc:Q84P17]	Chr1:20633360:20636892:1	GO:0005737,GO:0005739,GO:0006631,GO:0016874,GO:0005777,GO:0009850	cytoplasm|mitochondrion|fatty acid metabolic process|ligase activity|peroxisome|auxin metabolic process
AT3G16910	1306.23	802.624	1809.85	2.25491	1.17307	9.56e-46	5.4e-44	Up	18.868	19.7793	20.1994	45.6641	43.7976	41.699	protein_coding	AT3G16910	Acetate/butyrate--CoA ligase AAE7, peroxisomal [Source:UniProtKB/Swiss-Prot;Acc:Q8VZF1]	Chr3:5773055:5775501:-1	GO:0005739,GO:0016208,GO:0003987,GO:0006083,GO:0019605,GO:0047760,GO:0005777,GO:0006097	mitochondrion|AMP binding|acetate-CoA ligase activity|acetate metabolic process|butyrate metabolic process|butyrate-CoA ligase activity|peroxisome|glyoxylate cycle
AT3G47780	51.3365	25.9305	76.7426	2.95955	1.56538	8.4e-08	5.29e-07	Up	0.33366	0.38194	0.377177	1.25417	1.26947	1.15735	protein_coding	AT3G47780	ABC transporter A family member 7 [Source:UniProtKB/Swiss-Prot;Acc:Q9STT5]	Chr3:17624479:17629013:1	GO:0005215,GO:0005524,GO:0006869,GO:0016021,GO:0042626,GO:0043231,GO:0005886,GO:0009506	transporter activity|ATP binding|lipid transport|integral component of membrane|ATPase activity, coupled to transmembrane movement of substances|intracellular membrane-bounded organelle|plasma membrane|plasmodesma
AT1G03905	70.7169	38.5845	102.849	2.66556	1.41444	1.2e-08	8.33e-08	Up	1.08239	1.6698	1.23849	3.92936	4.13561	3.76831	protein_coding	AT1G03905	ABC transporter I family member 19 [Source:UniProtKB/Swiss-Prot;Acc:Q3EDJ0]	Chr1:993400:995784:1	GO:0005524,GO:0005737,GO:0005886,GO:0006810,GO:0016887	ATP binding|cytoplasm|plasma membrane|transport|ATPase activity	path:ath03018	RNA degradation
AT5G57110	1652.61	1088.04	2217.18	2.03778	1.027	1.76e-39	7.92e-38	Up	13.2344	10.857	11.7253	23.9452	24.0833	22.0319	protein_coding	AT5G57110	Calcium-transporting ATPase 8, plasma membrane-type [Source:UniProtKB/Swiss-Prot;Acc:Q9LF79]	Chr5:23109438:23117563:-1	GO:0004089,GO:0005388,GO:0005516,GO:0005524,GO:0005887,GO:0009570,GO:0043231,GO:0046872,GO:0070588,GO:0005886,GO:0043621,GO:0005515,GO:0009624,GO:0016020,GO:0009506	carbonate dehydratase activity|calcium-transporting ATPase activity|calmodulin binding|ATP binding|integral component of plasma membrane|chloroplast stroma|intracellular membrane-bounded organelle|metal ion binding|calcium ion transmembrane transport|plasma membrane|protein self-association|protein binding|response to nematode|membrane|plasmodesma
AT1G33560	651.793	358.369	945.216	2.63755	1.3992	6.92e-45	3.8e-43	Up	7.36412	6.71038	7.19019	18.4362	17.5205	18.2844	protein_coding	AT1G33560	Disease resistance protein ADR1 [Source:UniProtKB/Swiss-Prot;Acc:Q9FW44]	Chr1:12168768:12172005:1	GO:0005524,GO:0006952,GO:0009626,GO:0043531,GO:0016301,GO:0051707,GO:0009414,GO:0080167,GO:0042742	ATP binding|defense response|plant-type hypersensitive response|ADP binding|kinase activity|response to other organism|response to water deprivation|response to karrikin|defense response to bacterium
AT5G61980	77.7762	47.8087	107.744	2.25364	1.17226	8.14e-07	4.49e-06	Up	0.46991	0.617788	0.772802	1.22849	1.55977	1.38549	protein_coding	AT5G61980	ADP-ribosylation factor GTPase-activating protein AGD1 [Source:UniProtKB/Swiss-Prot;Acc:Q9FIT8]	Chr5:24894472:24899973:1	GO:0005096,GO:0005768,GO:0005794,GO:0006810,GO:0046872,GO:0007010,GO:0030139	GTPase activator activity|endosome|Golgi apparatus|transport|metal ion binding|cytoskeleton organization|endocytic vesicle	path:ath04144	Endocytosis
AT2G27880	12.1889	4.19973	20.1781	4.80463	2.26443	0.000268214	0.000991466	Up	0.0146993	0.098955	0.0401414	0.2493	0.18585	0.305401	protein_coding	AT2G27880	Protein argonaute 5 [Source:UniProtKB/Swiss-Prot;Acc:Q9SJK3]	Chr2:11871488:11876894:1	GO:0003723,GO:0005737,GO:0006351,GO:0006355,GO:0006417,GO:0030529,GO:0031047,GO:0046872,GO:0005829,GO:0009615,GO:0009814,GO:0060145	RNA binding|cytoplasm|transcription, DNA-templated|regulation of transcription, DNA-templated|regulation of translation|intracellular ribonucleoprotein complex|gene silencing by RNA|metal ion binding|cytosol|response to virus|defense response, incompatible interaction|viral gene silencing in virus induced gene silencing
AT2G32940	73.6584	48.7458	98.5709	2.02214	1.01588	2.66e-05	0.000117273	Up	0.47806	0.460363	0.754395	1.543	1.32408	1.15498	protein_coding	AT2G32940	Protein argonaute 6 [Source:UniProtKB/Swiss-Prot;Acc:O48771]	Chr2:13971997:13977476:-1	GO:0005737,GO:0006351,GO:0006417,GO:0030529,GO:0005634,GO:0006306,GO:0006342,GO:0030422,GO:0035197,GO:0051607	cytoplasm|transcription, DNA-templated|regulation of translation|intracellular ribonucleoprotein complex|nucleus|DNA methylation|chromatin silencing|production of siRNA involved in RNA interference|siRNA binding|defense response to virus
AT2G16060	139.338	91.935	186.74	2.03122	1.02235	1.04e-08	7.25e-08	Up	5.13612	4.46612	6.23177	8.62802	9.20466	9.42348	protein_coding	AT2G16060	Non-symbiotic hemoglobin 1 [Source:UniProtKB/Swiss-Prot;Acc:O24520]	Chr2:6982531:6983631:-1
AT5G10720	22.1487	10.1422	34.1553	3.36765	1.75174	0.00371149	0.0106983	Up	0.0431033	0.154285	0.203398	0.233247	0.419905	0.587268	protein_coding	AT5G10720	Histidine kinase 5 [Source:UniProtKB/Swiss-Prot;Acc:Q3S4A7]	Chr5:3385901:3390686:1
AT2G38290	422.032	254.605	589.458	2.31519	1.21113	5.86e-26	1.4e-24	Up	7.52192	6.56882	5.49583	14.9008	15.3792	13.0149	protein_coding	AT2G38290	Ammonium transporter 2 [Source:UniProtKB/Swiss-Prot;Acc:Q9M6N7]	Chr2:16039475:16042383:-1	GO:0005737,GO:0005887,GO:0008519,GO:0015695,GO:0019740,GO:0072488,GO:0005886,GO:0015398,GO:0015696,GO:0009624,GO:0009506	cytoplasm|integral component of plasma membrane|ammonium transmembrane transporter activity|organic cation transport|nitrogen utilization|ammonium transmembrane transport|plasma membrane|high-affinity secondary active ammonium transmembrane transporter activity|ammonium transport|response to nematode|plasmodesma
AT5G64530	23.0129	14.7066	31.3192	2.1296	1.09058	0.0107476	0.0275928	Up	0.515972	0.818697	0.782888	1.27985	1.24736	1.57883	protein_coding	AT5G64530	xylem NAC domain 1 [Source:TAIR;Acc:AT5G64530]	Chr5:25795233:25796938:1
AT5G14760	72.0767	45.8062	98.3472	2.14703	1.10234	7.75e-06	3.72e-05	Up	1.25062	1.07132	0.783118	2.10691	2.69803	1.92221	protein_coding	AT5G14760	L-aspartate oxidase, chloroplastic [Source:UniProtKB/Swiss-Prot;Acc:Q94AY1]	Chr5:4768468:4772153:1	GO:0005739,GO:0008734,GO:0009435,GO:0044318,GO:0055114,GO:0009507	mitochondrion|L-aspartate oxidase activity|NAD biosynthetic process|L-aspartate:fumarate oxidoreductase activity|oxidation-reduction process|chloroplast	path:ath00250,path:ath00760	Alanine, aspartate and glutamate metabolism|Nicotinate and nicotinamide metabolism
AT3G25770	4263.53	2647.46	5879.6	2.22085	1.15111	1.14e-63	1.14e-61	Up	155.491	152.982	168.827	348.993	361.097	386.439	protein_coding	AT3G25770	Allene oxide cyclase 2, chloroplastic [Source:UniProtKB/Swiss-Prot;Acc:Q9LS02]	Chr3:9406873:9407955:1	GO:0009507,GO:0009695,GO:0046423,GO:0009941,GO:0009535,GO:0009409,GO:0010319,GO:0009570	chloroplast|jasmonic acid biosynthetic process|allene-oxide cyclase activity|chloroplast envelope|chloroplast thylakoid membrane|response to cold|stromule|chloroplast stroma	path:ath00592	alpha-Linolenic acid metabolism
AT3G25780	1052.58	697.329	1407.83	2.01889	1.01356	7.95e-32	2.6e-30	Up	36.7908	37.4598	40.1623	79.995	75.8518	75.5907	protein_coding	AT3G25780	Allene oxide cyclase 3, chloroplastic [Source:UniProtKB/Swiss-Prot;Acc:Q9LS01]	Chr3:9409290:9410567:1	GO:0009507,GO:0009695,GO:0046423,GO:0005886,GO:0005774,GO:0016020,GO:0009651,GO:0009620	chloroplast|jasmonic acid biosynthetic process|allene-oxide cyclase activity|plasma membrane|vacuolar membrane|membrane|response to salt stress|response to fungus	path:ath00592	alpha-Linolenic acid metabolism
AT5G67520	31.8389	19.1085	44.5692	2.33243	1.22184	0.0233496	0.0543572	Up	0.663173	0.869278	0.40991	2.15213	1.52231	1.07502	protein_coding	AT5G67520	Adenylyl-sulfate kinase 4, chloroplastic [Source:UniProtKB/Swiss-Prot;Acc:Q84JF0]	Chr5:26939159:26941010:1	GO:0000103,GO:0005524,GO:0009507,GO:0016301,GO:0016310,GO:0016772,GO:0019344,GO:0070814,GO:0004020,GO:0005829,GO:0009536,GO:0048232	sulfate assimilation|ATP binding|chloroplast|kinase activity|phosphorylation|transferase activity, transferring phosphorus-containing groups|cysteine biosynthetic process|hydrogen sulfide biosynthetic process|adenylylsulfate kinase activity|cytosol|plastid|male gamete generation	path:ath00920,path:ath00230	Sulfur metabolism|Purine metabolism
AT4G22570	274.298	175.349	373.248	2.12861	1.08991	4.08e-16	5.5e-15	Up	9.1633	7.5446	9.1292	15.682	17.4421	18.1855	protein_coding	AT4G22570	Adenine phosphoribosyltransferase 3 [Source:UniProtKB/Swiss-Prot;Acc:Q9SUW2]	Chr4:11882126:11885421:-1	GO:0003999,GO:0005737,GO:0044209,GO:0005829,GO:0006168	adenine phosphoribosyltransferase activity|cytoplasm|AMP salvage|cytosol|adenine salvage	path:ath00230	Purine metabolism
AT1G14250	14.7722	4.45497	25.0895	5.6318	2.49359	2.02e-05	9.11e-05	Up	0.128988	0.0314898	0.173792	0.798166	0.638277	0.517629	protein_coding	AT1G14250	Probable apyrase 5 [Source:UniProtKB/Swiss-Prot;Acc:Q6NQA8]	Chr1:4868452:4871488:1	GO:0005524,GO:0005886,GO:0016021,GO:0016787,GO:0005773	ATP binding|plasma membrane|integral component of membrane|hydrolase activity|vacuole	path:ath00230,path:ath00240	Purine metabolism|Pyrimidine metabolism
AT2G46040	88.1858	54.2041	122.168	2.25384	1.17239	1.89e-06	9.89e-06	Up	1.15049	1.11548	1.22295	2.13284	3.05842	2.70032	protein_coding	AT2G46040	AT-rich interactive domain-containing protein 1 [Source:UniProtKB/Swiss-Prot;Acc:Q84JT7]	Chr2:18935301:18938447:-1	GO:0003677,GO:0005622,GO:0005634,GO:0006351,GO:0006355,GO:0000118,GO:0010628,GO:0016575,GO:0048235,GO:0048555,GO:0048556	DNA binding|intracellular|nucleus|transcription, DNA-templated|regulation of transcription, DNA-templated|histone deacetylase complex|positive regulation of gene expression|histone deacetylation|pollen sperm cell differentiation|generative cell nucleus|microsporocyte nucleus
AT3G61160	108.865	57.318	160.412	2.79864	1.48472	6.45e-05	0.000267215	Up	1.08061	1.36342	1.34027	3.58935	2.48969	5.03585	protein_coding	AT3G61160	Shaggy-related protein kinase beta [Source:UniProtKB/Swiss-Prot;Acc:O23145]	Chr3:22635881:22638817:1	GO:0004672,GO:0004674,GO:0005524,GO:0005634,GO:0006468,GO:0005829,GO:0046777	protein kinase activity|protein serine/threonine kinase activity|ATP binding|nucleus|protein phosphorylation|cytosol|protein autophosphorylation
AT4G27140	2.97316	0.326952	5.61936	17.1871	4.10326	0.0121087	0.0306502	Up	0	0.0641309	0	0.322965	0.235644	0.617778	protein_coding	AT4G27140	2S seed storage protein 1 [Source:UniProtKB/Swiss-Prot;Acc:P15457]	Chr4:13607329:13608031:1
AT5G22110	88.1779	56.4589	119.897	2.12362	1.08652	1.22e-06	6.6e-06	Up	1.12799	1.05292	1.09298	2.3848	2.47016	1.72324	protein_coding	AT5G22110	DNA polymerase epsilon subunit B2 [Source:TAIR;Acc:AT5G22110]	Chr5:7330825:7334205:-1			path:ath00230,path:ath00240,path:ath03030,path:ath03410,path:ath03420	Purine metabolism|Pyrimidine metabolism|DNA replication|Base excision repair|Nucleotide excision repair
AT3G09520	68.3464	42.8163	93.8765	2.19254	1.1326	3.22e-05	0.000139955	Up	0.874797	1.07383	1.28621	2.32008	2.04574	2.67576	protein_coding	AT3G09520	exocyst subunit exo70 family protein H4 [Source:TAIR;Acc:AT3G09520]	Chr3:2923743:2925629:1
AT2G32990	103.42	50.0925	156.748	3.12917	1.64578	3.04e-15	3.84e-14	Up	1.52323	0.672728	1.24243	3.91383	3.0793	3.65809	protein_coding	AT2G32990	Endoglucanase 11 [Source:UniProtKB/Swiss-Prot;Acc:O48766]	Chr2:14003250:14006017:1
AT1G49220	2.31636	0	4.63271	Inf	Inf	0.0120365	0.0304954	Up	0	0	0	0.10479	0.388388	0.300569	protein_coding	AT1G49220	RING-H2 finger protein ATL10 [Source:UniProtKB/Swiss-Prot;Acc:P0C034]	Chr1:18205934:18206701:1	GO:0008270,GO:0016021,GO:0016567	zinc ion binding|integral component of membrane|protein ubiquitination
AT1G72200	9.17646	5.16354	13.1894	2.55433	1.35294	0.0493172	0.103652	Up	0.279829	0.0800523	0.19065	0.605881	0.345777	0.474879	protein_coding	AT1G72200	RING-H2 finger protein ATL11 [Source:UniProtKB/Swiss-Prot;Acc:Q84W40]	Chr1:27169795:27171321:-1	GO:0008270,GO:0016021,GO:0016567	zinc ion binding|integral component of membrane|protein ubiquitination
AT5G27420	1002.95	659.193	1346.71	2.04297	1.03067	1.56e-32	5.23e-31	Up	23.668	21.4777	21.3155	45.6533	43.062	46.0587	protein_coding	AT5G27420	E3 ubiquitin-protein ligase ATL31 [Source:UniProtKB/Swiss-Prot;Acc:Q8LGA5]	Chr5:9684072:9685561:1
AT2G37580	13.0641	6.16128	19.967	3.24072	1.69632	0.00385555	0.0110688	Up	0.365304	0.529255	0.299365	1.80434	1.72422	1.38051	protein_coding	AT2G37580	RING-H2 finger protein ATL33 [Source:UniProtKB/Swiss-Prot;Acc:O80927]	Chr2:15764728:15765553:1	GO:0005634,GO:0008270,GO:0016021,GO:0016567,GO:0016757	nucleus|zinc ion binding|integral component of membrane|protein ubiquitination|transferase activity, transferring glycosyl groups
AT2G42350	29.4014	11.1523	47.6505	4.27272	2.09515	1.85e-07	1.12e-06	Up	0.70998	0.633892	1.07415	4.16273	3.75754	2.90486	protein_coding	AT2G42350	RING-H2 finger protein ATL40 [Source:UniProtKB/Swiss-Prot;Acc:Q9SLC4]	Chr2:17639152:17639998:1	GO:0005634,GO:0008270,GO:0016021,GO:0016567	nucleus|zinc ion binding|integral component of membrane|protein ubiquitination
AT2G42360	81.5469	29.9295	133.164	4.44927	2.15357	1.15e-18	1.82e-17	Up	1.83963	1.87143	1.73454	6.91413	8.9858	8.1497	protein_coding	AT2G42360	E3 ubiquitin-protein ligase ATL41 [Source:UniProtKB/Swiss-Prot;Acc:Q9SLC3]	Chr2:17640798:17641790:1	GO:0005634,GO:0008270,GO:0016021,GO:0016567,GO:0016874,GO:0004842	nucleus|zinc ion binding|integral component of membrane|protein ubiquitination|ligase activity|ubiquitin-protein transferase activity
AT4G17905	26.2136	13.1476	39.2795	2.98758	1.57898	0.000108171	0.000430545	Up	0.903116	0.829491	0.901971	1.91521	2.81364	2.77877	protein_coding	AT4G17905	Putative RING-H2 finger protein ATL53 [Source:UniProtKB/Swiss-Prot;Acc:P0C041]	Chr4:9948853:9949785:-1
AT3G12820	35.5178	17.9634	53.0721	2.95445	1.56289	7.32e-06	3.53e-05	Up	0.615521	1.14574	0.842142	2.03966	2.05731	2.79947	protein_coding	AT3G12820	myb domain protein 10 [Source:TAIR;Acc:AT3G12820]	Chr3:4074158:4075614:-1
AT1G06180	94.8936	53.3355	136.452	2.55836	1.35522	3.07e-10	2.54e-09	Up	2.93907	2.52993	4.15454	7.32988	8.21797	10.373	protein_coding	AT1G06180	myb domain protein 13 [Source:TAIR;Acc:AT1G06180]	Chr1:1889408:1891158:1
AT4G16370	2538.7	1665.94	3411.45	2.04777	1.03405	2.24e-15	2.86e-14	Up	37.3349	42.2957	37.4108	82.0684	81.1691	70.9225	protein_coding	AT4G16370	oligopeptide transporter [Source:TAIR;Acc:AT4G16370]	Chr4:9247302:9250091:-1
ATMG01170	21.2721	8.65469	33.8896	3.91575	1.96929	2.24e-05	0.000100155	Up	0.0991949	0.345933	0.40182	0.631092	0.653106	0.452923	protein_coding	ATMG01170	ATPase, F0 complex, subunit A protein [Source:TAIR;Acc:ATMG01170]	ChrMt:296820:298204:-1	GO:0005739,GO:0005753	mitochondrion|mitochondrial proton-transporting ATP synthase complex
ATCG00150	75.1151	48.3249	101.905	2.10875	1.07639	2.19e-05	9.82e-05	Up	4.19269	3.79926	2.10895	8.43752	5.37028	7.68042	protein_coding	ATCG00150	ATP synthase subunit a, chloroplastic [Source:UniProtKB/Swiss-Prot;Acc:P56758]	ChrPt:14021:14770:-1	GO:0005886,GO:0006176,GO:0009507,GO:0009535,GO:0009544,GO:0015252,GO:0015986,GO:0016021,GO:0045263,GO:0046933,GO:0009534	plasma membrane|dATP biosynthetic process from ADP|chloroplast|chloroplast thylakoid membrane|chloroplast ATP synthase complex|hydrogen ion channel activity|ATP synthesis coupled proton transport|integral component of membrane|proton-transporting ATP synthase complex, coupling factor F(o)|proton-transporting ATP synthase activity, rotational mechanism|chloroplast thylakoid
AT3G08720	2416.86	1416.24	3417.48	2.41307	1.27087	1.36e-66	1.47e-64	Up	34.2765	38.7363	34.7901	85.2477	86.4699	79.951	protein_coding	AT3G08720	Serine/threonine-protein kinase AtPK2/AtPK19 [Source:UniProtKB/Swiss-Prot;Acc:Q39030]	Chr3:2648509:2651160:-1			path:ath04931	Insulin resistance
AT2G25470	23.0497	12.7745	33.3248	2.6087	1.38333	0.00132861	0.00422051	Up	0.197798	0.3683	0.343309	0.410437	0.741034	0.870439	protein_coding	AT2G25470	receptor like protein 21 [Source:TAIR;Acc:AT2G25470]	Chr2:10838420:10841881:1
AT3G05660	15.1896	6.43356	23.9456	3.72198	1.89607	0.000464829	0.00163191	Up	0.107018	0.19324	0.118053	0.428364	0.471786	0.659313	protein_coding	AT3G05660	receptor like protein 33 [Source:TAIR;Acc:AT3G05660]	Chr3:1648843:1652001:-1
AT3G23010	56.5132	35.8634	77.1631	2.15158	1.1054	6.76e-05	0.000279325	Up	0.648686	0.72453	1.2192	1.8245	2.87372	2.56359	protein_coding	AT3G23010	receptor like protein 36 [Source:TAIR;Acc:AT3G23010]	Chr3:8174858:8176645:1
AT5G25910	39.4147	23.0976	55.7319	2.41289	1.27076	0.000123749	0.00048712	Up	0.350073	0.432956	0.510539	1.14429	1.29082	0.967542	protein_coding	AT5G25910	receptor like protein 52 [Source:TAIR;Acc:AT5G25910]	Chr5:9038860:9041377:1
AT2G20510	4.529	0.331133	8.72687	26.3545	4.71998	0.000618314	0.00212232	Up	0.0279161	0	0	0.18554	0.161321	0.0259327	protein_coding	AT2G20510	translocase inner membrane subunit 44-1 [Source:TAIR;Acc:AT2G20510]	Chr2:8836018:8838598:-1
AT1G45201	1748.03	986.908	2509.16	2.54244	1.34622	1.45e-62	1.42e-60	Up	34.2786	25.1582	31.4077	77.5037	74.9776	77.7546	protein_coding	AT1G45201	triacylglycerol lipase-like 1 [Source:TAIR;Acc:AT1G45201]	Chr1:17123821:17128651:1
AT3G18630	37.7245	23.7137	51.7354	2.18167	1.12543	0.000795733	0.0026652	Up	0.69351	1.37804	0.882921	2.07707	2.05513	2.24465	protein_coding	AT3G18630	uracil dna glycosylase [Source:TAIR;Acc:AT3G18630]	Chr3:6410958:6413068:-1			path:ath03410	Base excision repair
AT5G06620	53.9751	33.617	74.3331	2.21118	1.14481	4.33e-05	0.000184324	Up	1.05906	1.36275	2.0752	3.19241	4.69096	4.52542	protein_coding	AT5G06620	Histone-lysine N-methyltransferase ATXR4 [Source:UniProtKB/Swiss-Prot;Acc:Q9FG08]	Chr5:2033760:2036143:1
AT1G43560	848.623	555.154	1142.09	2.05726	1.04072	2.18e-30	6.68e-29	Up	54.5873	57.6161	51.3714	110.224	106.738	116.931	protein_coding	AT1G43560	Thioredoxin Y2, chloroplastic [Source:UniProtKB/Swiss-Prot;Acc:Q8L7S9]	Chr1:16398099:16399878:-1
AT5G43170	164.774	85.6733	243.876	2.84658	1.50923	2.59e-15	3.3e-14	Up	7.10278	7.81045	6.10408	23.6679	18.6666	22.3307	protein_coding	AT5G43170	Zinc finger protein AZF3 [Source:UniProtKB/Swiss-Prot;Acc:Q9SSW0]	Chr5:17330945:17331646:-1
AT4G15210	4.54184	1.26986	7.81382	6.15329	2.62136	0.0186751	0.0448031	Up	0.0246049	0.0241556	0.0451113	0.188152	0.173475	0.134425	protein_coding	AT4G15210	Beta-amylase 5 [Source:UniProtKB/Swiss-Prot;Acc:P25853]	Chr4:8666338:8669470:-1	GO:0005737,GO:0009507,GO:0016161,GO:0080027,GO:0005829,GO:0005983	cytoplasm|chloroplast|beta-amylase activity|response to herbivore|cytosol|starch catabolic process
AT5G60880	20.0211	10.5912	29.4511	2.78073	1.47546	0.00136308	0.00431981	Up	0.19406	0.344602	0.102906	0.571541	0.325604	0.687953	protein_coding	AT5G60880	Protein BREAKING OF ASYMMETRY IN THE STOMATAL LINEAGE [Source:UniProtKB/Swiss-Prot;Acc:Q5BPF3]	Chr5:24488289:24489778:-1	GO:0005938,GO:0007049,GO:0005634,GO:0009786,GO:0009826,GO:0010374,GO:0019897,GO:0008356	cell cortex|cell cycle|nucleus|regulation of asymmetric cell division|unidimensional cell growth|stomatal complex development|extrinsic component of plasma membrane|asymmetric cell division
AT4G12030	34.0975	19.0956	49.0993	2.57123	1.36246	8.81e-05	0.000356444	Up	1.17868	0.947051	0.719387	2.54493	2.2526	3.41531	protein_coding	AT4G12030	Probable sodium/metabolite cotransporter BASS5, chloroplastic [Source:UniProtKB/Swiss-Prot;Acc:F4JPW1]	Chr4:7210918:7212992:1
AT3G21150	91.6088	40.9064	142.311	3.47894	1.79865	8.2e-16	1.07e-14	Up	2.81421	3.2907	2.41175	9.81693	9.08737	8.97685	protein_coding	AT3G21150	B-box zinc finger protein 32 [Source:UniProtKB/Swiss-Prot;Acc:Q9LJB7]	Chr3:7412636:7413539:-1	GO:0005634,GO:0006351,GO:0008270,GO:0003700,GO:0006355,GO:0010200,GO:0005515,GO:0009640,GO:0009785,GO:0010017,GO:0045892,GO:0005737,GO:0009909	nucleus|transcription, DNA-templated|zinc ion binding|transcription factor activity, sequence-specific DNA binding|regulation of transcription, DNA-templated|response to chitin|protein binding|photomorphogenesis|blue light signaling pathway|red or far-red light signaling pathway|negative regulation of transcription, DNA-templated|cytoplasm|regulation of flower development
AT1G50110	124.193	76.3306	172.056	2.25409	1.17255	3.31e-10	2.72e-09	Up	2.7254	2.54888	2.37721	5.53293	4.83288	5.80099	protein_coding	AT1G50110	Branched-chain-amino-acid aminotransferase 6 [Source:UniProtKB/Swiss-Prot;Acc:Q9LPM9]	Chr1:18558017:18560274:-1	GO:0003824,GO:0005737,GO:0009097,GO:0009098,GO:0009099,GO:0005829,GO:0010326,GO:0033506,GO:0052654,GO:0052655,GO:0052656,GO:0071267	catalytic activity|cytoplasm|isoleucine biosynthetic process|leucine biosynthetic process|valine biosynthetic process|cytosol|methionine-oxo-acid transaminase activity|glucosinolate biosynthetic process from homomethionine|L-leucine transaminase activity|L-valine transaminase activity|L-isoleucine transaminase activity|L-methionine salvage	path:ath01210,path:ath01230,path:ath00270,path:ath00280,path:ath00290,path:ath00770	2-Oxocarboxylic acid metabolism|Biosynthesis of amino acids|Cysteine and methionine metabolism|Valine, leucine and isoleucine degradation|Valine, leucine and isoleucine biosynthesis|Pantothenate and CoA biosynthesis
AT3G50930	1140.02	714.223	1565.81	2.19233	1.13246	1.37e-40	6.43e-39	Up	16.64	14.9084	16.2888	34.3772	34.65	35.0102	protein_coding	AT3G50930	cytochrome BC1 synthesis [Source:TAIR;Acc:AT3G50930]	Chr3:18929526:18931839:1	GO:0005524,GO:0005886,GO:0016021,GO:0016887,GO:0009617,GO:0009626,GO:0005739,GO:0002237,GO:0005740,GO:0005741,GO:0008219,GO:0009411,GO:0009863,GO:0042802	ATP binding|plasma membrane|integral component of membrane|ATPase activity|response to bacterium|plant-type hypersensitive response|mitochondrion|response to molecule of bacterial origin|mitochondrial envelope|mitochondrial outer membrane|cell death|response to UV|salicylic acid mediated signaling pathway|identical protein binding
AT5G20710	36.9038	20.7135	53.094	2.56326	1.35798	0.000198793	0.000754067	Up	0.357656	0.318421	0.179797	0.55256	0.751129	1.09419	protein_coding	AT5G20710	Beta-galactosidase 7 [Source:UniProtKB/Swiss-Prot;Acc:Q9SCV5]	Chr5:7010522:7014249:1	GO:0004565,GO:0005576,GO:0005618,GO:0005773,GO:0005975,GO:0030246,GO:0048046	beta-galactosidase activity|extracellular region|cell wall|vacuole|carbohydrate metabolic process|carbohydrate binding|apoplast
AT1G60260	495.173	290.718	699.628	2.40656	1.26697	1.76e-31	5.65e-30	Up	5.13889	5.94634	4.35169	11.1318	10.3496	9.55836	protein_coding	AT1G60260	beta glucosidase 5 [Source:TAIR;Acc:AT1G60260]	Chr1:22218788:22221409:-1	GO:0005576,GO:0008422,GO:1901657	extracellular region|beta-glucosidase activity|glycosyl compound metabolic process
AT1G60270	81.2167	48.2169	114.217	2.36881	1.24416	5.31e-06	2.6e-05	Up	0.817211	0.600415	1.78155	1.85589	1.78654	2.55589	protein_coding	AT1G60270	Putative beta-glucosidase 6 [Source:UniProtKB/Swiss-Prot;Acc:Q682B4]	Chr1:22221677:22224257:-1	GO:0005576,GO:0005975,GO:0008422,GO:1901657	extracellular region|carbohydrate metabolic process|beta-glucosidase activity|glycosyl compound metabolic process
AT1G51070	1032.76	586.665	1478.85	2.52078	1.33387	1.34e-52	9.54e-51	Up	20.1366	17.9114	18.584	51.1291	48.3528	48.2125	protein_coding	AT1G51070	Transcription factor bHLH115 [Source:UniProtKB/Swiss-Prot;Acc:Q9C682]	Chr1:18927877:18929762:1
AT2G43140	764.461	287.338	1241.58	4.32099	2.11136	8.42e-102	1.87e-99	Up	4.52678	4.79309	4.57974	21.254	20.9584	19.9323	protein_coding	AT2G43140	Transcription factor bHLH129 [Source:UniProtKB/Swiss-Prot;Acc:Q9ZW81]	Chr2:17931525:17935686:-1
AT5G50915	56.5911	33.6509	79.5313	2.36342	1.24088	5.55e-06	2.71e-05	Up	0.698584	1.12291	0.901959	2.18382	1.96504	2.19508	protein_coding	AT5G50915	Transcription factor bHLH137 [Source:UniProtKB/Swiss-Prot;Acc:Q93W88]	Chr5:20710209:20712315:-1	GO:0003677,GO:0003700,GO:0005634,GO:0006351,GO:0006355,GO:0046983,GO:0009739	DNA binding|transcription factor activity, sequence-specific DNA binding|nucleus|transcription, DNA-templated|regulation of transcription, DNA-templated|protein dimerization activity|response to gibberellin
AT3G05800	282.233	183.825	380.64	2.07067	1.05009	3.38e-13	3.61e-12	Up	6.16436	9.37194	10.4549	17.279	17.4087	18.7708	protein_coding	AT3G05800	Transcription factor bHLH150 [Source:UniProtKB/Swiss-Prot;Acc:Q9M9L6]	Chr3:1727306:1728296:1
AT3G61950	50.2407	25.4912	74.9901	2.9418	1.5567	1.08e-07	6.74e-07	Up	0.704915	0.82735	0.675525	2.49315	2.28229	2.20168	protein_coding	AT3G61950	Transcription factor bHLH67 [Source:UniProtKB/Swiss-Prot;Acc:Q700E4]	Chr3:22939546:22941451:1	GO:0003677,GO:0005634,GO:0006351,GO:0046983,GO:0003700,GO:0006355	DNA binding|nucleus|transcription, DNA-templated|protein dimerization activity|transcription factor activity, sequence-specific DNA binding|regulation of transcription, DNA-templated
AT5G43650	14.7417	6.42504	23.0584	3.58883	1.84351	0.000827771	0.00275998	Up	0.356502	0.150145	0.186464	0.953296	0.860776	0.880546	protein_coding	AT5G43650	Transcription factor bHLH92 [Source:UniProtKB/Swiss-Prot;Acc:Q9FIX5]	Chr5:17533193:17534796:-1	GO:0003677,GO:0005634,GO:0006351,GO:0046983,GO:0003700,GO:0006355	DNA binding|nucleus|transcription, DNA-templated|protein dimerization activity|transcription factor activity, sequence-specific DNA binding|regulation of transcription, DNA-templated
AT5G65320	5.8275	1.96589	9.6891	4.9286	2.30118	0.0146993	0.0363397	Up	0	0.260299	0	0.37177	0.646906	0.555843	protein_coding	AT5G65320	Transcription factor bHLH99 [Source:UniProtKB/Swiss-Prot;Acc:Q9FKQ6]	Chr5:26107169:26108726:-1	GO:0003677,GO:0005634,GO:0006351,GO:0046983,GO:0003700,GO:0006355	DNA binding|nucleus|transcription, DNA-templated|protein dimerization activity|transcription factor activity, sequence-specific DNA binding|regulation of transcription, DNA-templated
AT2G39660	2123.42	1320.04	2926.8	2.2172	1.14874	3.15e-53	2.34e-51	Up	37.5804	38.1008	42.4944	89.5448	87.2545	91.513	protein_coding	AT2G39660	Serine/threonine-protein kinase BIK1 [Source:UniProtKB/Swiss-Prot;Acc:O48814]	Chr2:16531688:16533931:1	GO:0004674,GO:0005524,GO:0009507,GO:0016301,GO:0005634,GO:0005730,GO:0005737,GO:0005886,GO:0009620,GO:0046777,GO:0050832,GO:0052033	protein serine/threonine kinase activity|ATP binding|chloroplast|kinase activity|nucleus|nucleolus|cytoplasm|plasma membrane|response to fungus|protein autophosphorylation|defense response to fungus|pathogen-associated molecular pattern dependent induction by symbiont of host innate immune response
AT1G75430	13.7798	6.37037	21.1892	3.32621	1.73388	0.00407574	0.0116331	Up	0.151207	0.374491	0.613641	0.82743	1.93394	0.554625	protein_coding	AT1G75430	BEL1-like homeodomain protein 11 [Source:UniProtKB/Swiss-Prot;Acc:Q1PFD1]	Chr1:28308121:28309610:-1	GO:0003677,GO:0005634,GO:0006351,GO:0006355,GO:0003700	DNA binding|nucleus|transcription, DNA-templated|regulation of transcription, DNA-templated|transcription factor activity, sequence-specific DNA binding
AT1G08860	25.1183	14.8624	35.3742	2.38011	1.25103	0.00263497	0.00786548	Up	0.19965	0.451575	0.21168	0.69546	0.892893	0.594682	protein_coding	AT1G08860	Protein BONZAI 3 [Source:UniProtKB/Swiss-Prot;Acc:Q5XQC7]	Chr1:2842153:2846138:1	GO:0005544,GO:0005886,GO:0006952,GO:0010186,GO:0019725,GO:0060548,GO:0090332	calcium-dependent phospholipid binding|plasma membrane|defense response|positive regulation of cellular defense response|cellular homeostasis|negative regulation of cell death|stomatal closure
AT5G46800	971.207	638.922	1303.49	2.04014	1.02867	1.19e-31	3.85e-30	Up	26.6212	28.6559	27.2124	53.4214	54.878	58.096	protein_coding	AT5G46800	Mitochondrial carnitine/acylcarnitine carrier-like protein [Source:UniProtKB/Swiss-Prot;Acc:Q93XM7]	Chr5:18988631:18990772:-1	GO:0003735,GO:0005739,GO:0005743,GO:0006412,GO:0006810,GO:0006839,GO:0016021,GO:0015822,GO:0009536,GO:0009507	structural constituent of ribosome|mitochondrion|mitochondrial inner membrane|translation|transport|mitochondrial transport|integral component of membrane|ornithine transport|plastid|chloroplast
AT3G13380	447.599	291.405	603.794	2.07201	1.05103	3.83e-21	6.98e-20	Up	3.72949	4.14085	3.57747	8.38308	7.75009	7.57354	protein_coding	AT3G13380	Receptor-like protein kinase BRI1-like 3 [Source:UniProtKB/Swiss-Prot;Acc:Q9LJF3]	Chr3:4346557:4350923:1	GO:0004672,GO:0004674,GO:0004714,GO:0005496,GO:0005524,GO:0005886,GO:0016021	protein kinase activity|protein serine/threonine kinase activity|transmembrane receptor protein tyrosine kinase activity|steroid binding|ATP binding|plasma membrane|integral component of membrane
AT3G59100	639.406	404.012	874.799	2.16528	1.11455	7.81e-29	2.23e-27	Up	2.65974	2.96106	2.87906	5.42894	5.81879	5.6742	protein_coding	AT3G59100	Putative callose synthase 6 [Source:UniProtKB/Swiss-Prot;Acc:Q9LYS6]	Chr3:21843407:21853860:1
AT2G32590	98.3372	63.4079	133.267	2.10173	1.07158	4.04e-07	2.34e-06	Up	1.10486	1.51751	1.17198	2.6918	2.60731	2.3167	protein_coding	AT2G32590	Condensin complex subunit 2 [Source:UniProtKB/Swiss-Prot;Acc:Q564K3]	Chr2:13829420:13833209:-1
AT3G16730	184.2	116.924	251.477	2.15077	1.10485	2.82e-08	1.88e-07	Up	1.88346	1.76307	2.02994	3.85747	3.3363	4.57156	protein_coding	AT3G16730	Condensin-2 complex subunit H2 [Source:UniProtKB/Swiss-Prot;Acc:Q9LUR0]	Chr3:5695410:5699167:-1
ATMG00110	3.50571	0.942909	6.06852	6.43595	2.68615	0.0393555	0.0852184	Up	0	0	0.29336	0.499127	0.40941	0.456106	protein_coding	ATMG00110	cytochrome C biogenesis 206 [Source:TAIR;Acc:ATMG00110]	ChrMt:30463:31083:1
AT3G54180	67.766	32.3233	103.209	3.19301	1.67492	5.83e-11	5.17e-10	Up	2.48063	2.3178	1.52239	6.00104	6.26436	6.89638	protein_coding	AT3G54180	Cyclin-dependent kinase B1-1 [Source:UniProtKB/Swiss-Prot;Acc:P25859]	Chr3:20059796:20061438:1
AT3G54710	59.442	35.5629	83.321	2.34292	1.22831	9.29e-05	0.000374515	Up	1.5452	0.89769	0.656267	1.98098	3.153	2.40636	protein_coding	AT3G54710	CDT1-like protein b [Source:UniProtKB/Swiss-Prot;Acc:Q9M1S9]	Chr3:20251841:20254199:1	GO:0005634,GO:0007049,GO:0004693,GO:0006260,GO:0009658,GO:0005515,GO:0048229,GO:0051276,GO:0070182	nucleus|cell cycle|cyclin-dependent protein serine/threonine kinase activity|DNA replication|chloroplast organization|protein binding|gametophyte development|chromosome organization|DNA polymerase binding
AT3G16030	330.86	202.145	459.575	2.27349	1.18491	2.32e-13	2.51e-12	Up	2.11703	2.77476	2.36549	4.96014	4.84023	4.71686	protein_coding	AT3G16030	G-type lectin S-receptor-like serine/threonine-protein kinase CES101 [Source:UniProtKB/Swiss-Prot;Acc:Q9LW83]	Chr3:5439609:5442802:1	GO:0005524,GO:0005886,GO:0006468,GO:0016021,GO:0016301,GO:0030246,GO:0009620,GO:0045087	ATP binding|plasma membrane|protein phosphorylation|integral component of membrane|kinase activity|carbohydrate binding|response to fungus|innate immune response
AT2G44650	864.273	547.444	1181.1	2.15749	1.10935	4.73e-30	1.43e-28	Up	23.2173	27.719	27.3777	52.2614	52.2374	61.6418	protein_coding	AT2G44650	chloroplast chaperonin 10 [Source:TAIR;Acc:AT2G44650]	Chr2:18419370:18421110:-1	GO:0005759,GO:0006986,GO:0009507,GO:0046872,GO:0051082,GO:0051085,GO:0051087,GO:0006457,GO:0009570,GO:0009941	mitochondrial matrix|response to unfolded protein|chloroplast|metal ion binding|unfolded protein binding|chaperone mediated protein folding requiring cofactor|chaperone binding|protein folding|chloroplast stroma|chloroplast envelope
AT1G64170	111.377	27.0781	195.675	7.22632	2.85326	1.91e-37	7.97e-36	Up	0.601661	0.261031	0.848455	4.18578	4.79463	4.064	protein_coding	AT1G64170	Cation/H(+) antiporter 16 [Source:UniProtKB/Swiss-Prot;Acc:Q1HDT3]	Chr1:23815239:23818293:-1	GO:0005451,GO:0006813,GO:0015385,GO:0016021,GO:0006812,GO:0005783,GO:0006885	monovalent cation:proton antiporter activity|potassium ion transport|sodium:proton antiporter activity|integral component of membrane|cation transport|endoplasmic reticulum|regulation of pH
AT2G27970	134.423	83.4701	185.376	2.22087	1.15112	2.03e-10	1.71e-09	Up	8.87061	11.2094	11.7836	22.487	20.4684	22.6967	protein_coding	AT2G27970	Cyclin-dependent kinases regulatory subunit 2 [Source:UniProtKB/Swiss-Prot;Acc:Q9SJJ5]	Chr2:11912212:11913297:-1	GO:0004693,GO:0005634,GO:0007049,GO:0016538,GO:0051301,GO:0005737,GO:0005515	cyclin-dependent protein serine/threonine kinase activity|nucleus|cell cycle|cyclin-dependent protein serine/threonine kinase regulator activity|cell division|cytoplasm|protein binding
ATCG00670	126.49	60.9016	192.078	3.1539	1.65714	8.36e-07	4.61e-06	Up	1.3565	2.27801	2.13219	4.78096	6.68177	9.58277	protein_coding	ATCG00670	plastid-encoded CLP P [Source:TAIR;Acc:ATCG00670]	ChrPt:69910:71882:-1
AT3G24340	30.9952	14.0149	47.9755	3.42317	1.77533	2.87e-06	1.46e-05	Up	0.090254	0.199094	0.17802	0.606568	0.549275	0.539275	protein_coding	AT3G24340	SNF2 domain-containing protein CLASSY 4 [Source:UniProtKB/Swiss-Prot;Acc:Q9LK10]	Chr3:8832085:8835722:-1			path:ath03440	Homologous recombination
AT4G24460	243.964	161.373	326.555	2.02361	1.01693	2.15e-08	1.45e-07	Up	6.12377	8.12376	8.3735	15.59	17.0416	13.8634	protein_coding	AT4G24460	CRT (chloroquine-resistance transporter)-like transporter 2 [Source:TAIR;Acc:AT4G24460]	Chr4:12642854:12645501:1	GO:0016021,GO:0031969,GO:0009507,GO:0002229,GO:0009536,GO:0034635,GO:0046686	integral component of membrane|chloroplast membrane|chloroplast|defense response to oomycetes|plastid|glutathione transport|response to cadmium ion
AT3G29000	401.84	206.114	597.565	2.8992	1.53566	9.3e-11	8.08e-10	Up	20.2142	23.1983	26.6676	67.9129	57.4194	76.4159	protein_coding	AT3G29000	Probable calcium-binding protein CML30 [Source:UniProtKB/Swiss-Prot;Acc:Q9MBG5]	Chr3:11005779:11006414:1	GO:0005509,GO:0005886,GO:0008150	calcium ion binding|plasma membrane|biological_process
AT5G42380	670.31	353.16	987.46	2.79607	1.4834	4.48e-19	7.23e-18	Up	16.6492	19.8396	20.0518	47.5079	48.533	54.3631	protein_coding	AT5G42380	Calcium-binding protein CML37 [Source:UniProtKB/Swiss-Prot;Acc:Q9FIH9]	Chr5:16942576:16943366:-1	GO:0005509,GO:0010193,GO:0005634,GO:0005737	calcium ion binding|response to ozone|nucleus|cytoplasm	path:ath04626	Plant-pathogen interaction
AT3G01830	648.918	399.651	898.186	2.24742	1.16827	5.57e-12	5.43e-11	Up	18.3381	22.657	24.2847	45.9476	44.7124	53.9031	protein_coding	AT3G01830	Probable calcium-binding protein CML40 [Source:UniProtKB/Swiss-Prot;Acc:Q9SGI8]	Chr3:296054:299263:1	GO:0005509,GO:0005634,GO:0008150	calcium ion binding|nucleus|biological_process	path:ath04626	Plant-pathogen interaction
AT3G17690	124.989	55.1752	194.802	3.53061	1.81992	7.31e-08	4.65e-07	Up	0.84887	0.968467	1.40427	2.54123	4.08501	4.10399	protein_coding	AT3G17690	Putative cyclic nucleotide-gated ion channel 19 [Source:UniProtKB/Swiss-Prot;Acc:Q9LDR2]	Chr3:6045002:6048488:1	GO:0005216,GO:0005249,GO:0005516,GO:0005887,GO:0009507,GO:0030551,GO:0030552,GO:0030553,GO:0042391	ion channel activity|voltage-gated potassium channel activity|calmodulin binding|integral component of plasma membrane|chloroplast|cyclic nucleotide binding|cAMP binding|cGMP binding|regulation of membrane potential	path:ath04626	Plant-pathogen interaction
AT2G42530	13.1985	7.71178	18.6852	2.42295	1.27676	0.0286008	0.0648835	Up	0.733649	0.535272	0.619015	0.972466	1.95262	1.59262	protein_coding	AT2G42530	Protein COLD-REGULATED 15B, chloroplastic [Source:UniProtKB/Swiss-Prot;Acc:Q9SIN5]	Chr2:17709036:17709945:-1	GO:0009409,GO:0009507,GO:0009941,GO:0009570,GO:0050832,GO:0005534,GO:0008289,GO:0009737,GO:0010150,GO:0009631	response to cold|chloroplast|chloroplast envelope|chloroplast stroma|defense response to fungus|galactose binding|lipid binding|response to abscisic acid|leaf senescence|cold acclimation
ATMG01360	14.6243	7.01575	22.2329	3.169	1.66403	0.00274776	0.00817062	Up	0.0896277	0.176219	0.404851	0.720102	0.984467	0.884005	protein_coding	ATMG01360	Cytochrome c oxidase subunit 1 [Source:UniProtKB/Swiss-Prot;Acc:P60620]	ChrMt:349830:351413:-1	GO:0004129,GO:0005506,GO:0005507,GO:0005739,GO:0005743,GO:0005751,GO:0005886,GO:0006119,GO:0009060,GO:0016021,GO:0020037,GO:0022900,GO:0022904,GO:0070469	cytochrome-c oxidase activity|iron ion binding|copper ion binding|mitochondrion|mitochondrial inner membrane|mitochondrial respiratory chain complex IV|plasma membrane|oxidative phosphorylation|aerobic respiration|integral component of membrane|heme binding|electron transport chain|respiratory electron transport chain|respiratory chain
AT3G52380	3826.58	2502.85	5150.32	2.05778	1.04109	4.25e-51	2.9e-49	Up	75.216	74.0259	77.7708	147.066	169.172	160.032	protein_coding	AT3G52380	RNA-binding protein CP33, chloroplastic [Source:UniProtKB/Swiss-Prot;Acc:Q39061]	Chr3:19421397:19423097:1	GO:0000166,GO:0003723,GO:0006397,GO:0030529,GO:0009579,GO:0009507,GO:0009570	nucleotide binding|RNA binding|mRNA processing|intracellular ribonucleoprotein complex|thylakoid|chloroplast|chloroplast stroma
AT4G09570	1843.75	1130.17	2557.32	2.26278	1.1781	8.67e-54	6.62e-52	Up	30.7678	28.6821	31.792	66.7482	63.2723	71.8922	protein_coding	AT4G09570	Calcium-dependent protein kinase 4 [Source:UniProtKB/Swiss-Prot;Acc:Q38869]	Chr4:6049517:6052335:1	GO:0004683,GO:0005509,GO:0005516,GO:0005524,GO:0005634,GO:0005886,GO:0006468,GO:0009931,GO:0016301,GO:0018105,GO:0035556,GO:0046777,GO:0005515,GO:0004672,GO:0009789,GO:0005829	calmodulin-dependent protein kinase activity|calcium ion binding|calmodulin binding|ATP binding|nucleus|plasma membrane|protein phosphorylation|calcium-dependent protein serine/threonine kinase activity|kinase activity|peptidyl-serine phosphorylation|intracellular signal transduction|protein autophosphorylation|protein binding|protein kinase activity|positive regulation of abscisic acid-activated…	path:ath04626	Plant-pathogen interaction
AT4G03205	395.642	234.271	557.013	2.37765	1.24954	1.61e-26	3.96e-25	Up	6.27905	5.46816	5.729	12.8206	14.102	14.2152	protein_coding	AT4G03205	Coproporphyrinogen-III oxidase 2, chloroplastic [Source:UniProtKB/Swiss-Prot;Acc:Q93Z96]	Chr4:1412785:1414902:1			path:ath00860	Porphyrin and chlorophyll metabolism
AT4G23210	58.8421	27.0168	90.6673	3.35596	1.74673	2.18e-10	1.84e-09	Up	0.346819	0.820621	0.384117	1.94953	1.50893	1.60646	protein_coding	AT4G23210	Cysteine-rich receptor-like protein kinase 13 [Source:UniProtKB/Swiss-Prot;Acc:Q0PW40]	Chr4:12148714:12151479:-1	GO:0004674,GO:0005524,GO:0005576,GO:0005886,GO:0006468,GO:0009506,GO:0016021,GO:0016301,GO:0002237,GO:0009626,GO:0042742	protein serine/threonine kinase activity|ATP binding|extracellular region|plasma membrane|protein phosphorylation|plasmodesma|integral component of membrane|kinase activity|response to molecule of bacterial origin|plant-type hypersensitive response|defense response to bacterium
AT4G23220	283.133	165.276	400.989	2.42618	1.27868	1.08e-21	2.06e-20	Up	2.40539	2.7923	3.28222	6.90377	6.4665	7.18035	protein_coding	AT4G23220	cysteine-rich RLK (RECEPTOR-like protein kinase) 14 [Source:TAIR;Acc:AT4G23220]	Chr4:12153956:12157091:-1	GO:0004674,GO:0005886,GO:0006468,GO:0009506,GO:0016301,GO:0042742	protein serine/threonine kinase activity|plasma membrane|protein phosphorylation|plasmodesma|kinase activity|defense response to bacterium
AT4G21400	599.996	397.912	802.08	2.01572	1.0113	1.86e-18	2.9e-17	Up	6.11611	7.25326	5.07418	12.4224	12.199	12.0452	protein_coding	AT4G21400	cysteine-rich RLK (RECEPTOR-like protein kinase) 28 [Source:TAIR;Acc:AT4G21400]	Chr4:11399131:11401709:-1	GO:0004674,GO:0005576,GO:0005886,GO:0006468,GO:0006952,GO:0009506,GO:0016301,GO:0016310	protein serine/threonine kinase activity|extracellular region|plasma membrane|protein phosphorylation|defense response|plasmodesma|kinase activity|phosphorylation
AT4G21410	2568.1	1633.33	3502.87	2.14462	1.10072	2.42e-52	1.71e-50	Up	38.3087	33.6003	31.6223	74.0561	70.952	68.8323	protein_coding	AT4G21410	Cysteine-rich receptor-like protein kinase 29 [Source:UniProtKB/Swiss-Prot;Acc:Q8S9L6]	Chr4:11402314:11405056:-1	GO:0004674,GO:0005524,GO:0005576,GO:0006468,GO:0006952,GO:0009506,GO:0016021,GO:0016301,GO:0005773,GO:0009737,GO:0005886	protein serine/threonine kinase activity|ATP binding|extracellular region|protein phosphorylation|defense response|plasmodesma|integral component of membrane|kinase activity|vacuole|response to abscisic acid|plasma membrane
AT4G04540	6.69039	2.16646	11.2143	5.17633	2.37193	0.0091536	0.023939	Up	0.0263947	0	0.142375	0.0772246	0.252572	0.234468	protein_coding	AT4G04540	Putative cysteine-rich receptor-like protein kinase 39 [Source:UniProtKB/Swiss-Prot;Acc:Q9SYS7]	Chr4:2259580:2262138:1	GO:0004674,GO:0005524,GO:0005576,GO:0005886,GO:0006468,GO:0009506,GO:0016021,GO:0016301,GO:0042742	protein serine/threonine kinase activity|ATP binding|extracellular region|plasma membrane|protein phosphorylation|plasmodesma|integral component of membrane|kinase activity|defense response to bacterium
AT4G11890	23.1159	14.2829	31.9489	2.23687	1.16148	0.0088704	0.0232726	Up	0.225465	0.446187	0.636396	0.881801	0.721745	1.00289	protein_coding	AT4G11890	Cysteine-rich receptor-like protein kinase 45 [Source:UniProtKB/Swiss-Prot;Acc:Q8GY82]	Chr4:7147865:7149921:1
AT4G23130	24.0777	4.80716	43.3482	9.01741	3.17271	9.76e-10	7.68e-09	Up	0.163053	0	0.0978151	0.865359	0.676475	1.25774	protein_coding	AT4G23130	Cysteine-rich receptor-like protein kinase 5 [Source:UniProtKB/Swiss-Prot;Acc:Q9C5S8]	Chr4:12117541:12120134:-1	GO:0004674,GO:0005524,GO:0005886,GO:0006468,GO:0006952,GO:0009506,GO:0016021,GO:0016301,GO:0009751,GO:0012501,GO:0042742	protein serine/threonine kinase activity|ATP binding|plasma membrane|protein phosphorylation|defense response|plasmodesma|integral component of membrane|kinase activity|response to salicylic acid|programmed cell death|defense response to bacterium
AT1G24070	16.5996	9.78144	23.4178	2.3941	1.25948	0.0141734	0.0352165	Up	0.120446	0.147894	0.347929	0.581265	0.320312	0.159756	protein_coding	AT1G24070	Probable mannan synthase 10 [Source:UniProtKB/Swiss-Prot;Acc:Q9LR87]	Chr1:8516238:8519734:-1	GO:0000139,GO:0005794,GO:0016021,GO:0016757,GO:0016759,GO:0071555	Golgi membrane|Golgi apparatus|integral component of membrane|transferase activity, transferring glycosyl groups|cellulose synthase activity|cell wall organization
AT5G16190	71.2376	35.1649	107.31	3.05163	1.60958	8.07e-11	7.05e-10	Up	1.23387	1.29057	0.658617	3.20742	2.84025	3.07641	protein_coding	AT5G16190	Probable mannan synthase 11 [Source:UniProtKB/Swiss-Prot;Acc:Q9LF09]	Chr5:5283550:5286293:-1	GO:0000139,GO:0005794,GO:0016021,GO:0016757,GO:0016759,GO:0071555	Golgi membrane|Golgi apparatus|integral component of membrane|transferase activity, transferring glycosyl groups|cellulose synthase activity|cell wall organization
AT5G11300	126.84	78.8155	174.864	2.21865	1.14968	1.14e-07	7.09e-07	Up	2.2667	1.83527	1.95021	4.53089	4.55283	2.98935	protein_coding	AT5G11300	Cyclin-A2-2 [Source:UniProtKB/Swiss-Prot;Acc:Q147G5]	Chr5:3601517:3605265:-1
AT3G11520	38.9682	25.8671	52.0693	2.01295	1.00931	0.00205079	0.0062765	Up	1.07605	0.625537	1.28333	1.8586	1.70599	1.6906	protein_coding	AT3G11520	Cyclin-B1-3 [Source:UniProtKB/Swiss-Prot;Acc:Q39069]	Chr3:3625324:3627273:-1
AT2G01905	23.9152	11.5424	36.288	3.14388	1.65254	0.00010444	0.000416742	Up	0.309345	0.329909	0.327758	1.20928	0.865295	0.701762	protein_coding	AT2G01905	Cyclin-J18 [Source:UniProtKB/Swiss-Prot;Acc:Q9C5X2]	Chr2:410327:415330:1	GO:0005739,GO:0007049,GO:0051301,GO:0051726	mitochondrion|cell cycle|cell division|regulation of cell cycle
AT3G15520	1393.3	803.576	1983.03	2.46776	1.3032	1.58e-57	1.34e-55	Up	22.1755	22.9652	21.3603	52.1954	56.6191	54.2423	protein_coding	AT3G15520	Peptidyl-prolyl cis-trans isomerase CYP37, chloroplastic [Source:UniProtKB/Swiss-Prot;Acc:P82869]	Chr3:5249599:5252506:-1	GO:0000413,GO:0003755,GO:0006457,GO:0009507,GO:0009543,GO:0031977,GO:0009535,GO:0009579,GO:0009534	protein peptidyl-prolyl isomerization|peptidyl-prolyl cis-trans isomerase activity|protein folding|chloroplast|chloroplast thylakoid lumen|thylakoid lumen|chloroplast thylakoid membrane|thylakoid|chloroplast thylakoid
AT3G20100	192.009	116.464	267.554	2.29731	1.19994	1.75e-14	2.09e-13	Up	2.71713	3.36185	3.0343	6.72187	7.34666	7.03198	protein_coding	AT3G20100	cytochrome P450, family 705, subfamily A, polypeptide 19 [Source:TAIR;Acc:AT3G20100]	Chr3:7018995:7020901:1	GO:0005506,GO:0016020,GO:0016709,GO:0019825,GO:0020037,GO:0044550,GO:0055114	iron ion binding|membrane|oxidoreductase activity, acting on paired donors, with incorporation or reduction of molecular oxygen, NAD(P)H as one donor, and incorporation of one atom of oxygen|oxygen binding|heme binding|secondary metabolite biosynthetic process|oxidation-reduction process
AT5G52400	6.18967	2.91716	9.46217	3.24362	1.6976	0.0499981	0.104954	Up	0.0292823	0.0574795	0	0.224386	0.103282	0.18577	protein_coding	AT5G52400	cytochrome P450, family 715, subfamily A, polypeptide 1 [Source:TAIR;Acc:AT5G52400]	Chr5:21272949:21275509:1	GO:0004497,GO:0005506,GO:0016021,GO:0016705,GO:0019825,GO:0020037,GO:0055114	monooxygenase activity|iron ion binding|integral component of membrane|oxidoreductase activity, acting on paired donors, with incorporation or reduction of molecular oxygen|oxygen binding|heme binding|oxidation-reduction process
AT1G16410	19.7842	3.29879	36.2697	10.9948	3.45875	1.29e-10	1.11e-09	Up	0.170552	0.0476026	0	0.732135	0.636323	1.01449	protein_coding	AT1G16410	Dihomomethionine N-hydroxylase [Source:UniProtKB/Swiss-Prot;Acc:Q949U1]	Chr1:5608807:5611426:1	GO:0005506,GO:0005789,GO:0009507,GO:0009684,GO:0016020,GO:0016021,GO:0020037,GO:0055114,GO:0098542,GO:0005783,GO:0016709,GO:0019761,GO:0009625	iron ion binding|endoplasmic reticulum membrane|chloroplast|indoleacetic acid biosynthetic process|membrane|integral component of membrane|heme binding|oxidation-reduction process|defense response to other organism|endoplasmic reticulum|oxidoreductase activity, acting on paired donors, with incorporation or reduction of molecular oxygen, NAD(P)H as one donor, and incorporation of one atom of oxyg…	path:ath01210,path:ath00966	2-Oxocarboxylic acid metabolism|Glucosinolate biosynthesis
AT3G25180	5.04603	1.88582	8.20624	4.35156	2.12153	0.0446893	0.095185	Up	0.0603526	0	0.0841502	0.407989	0.178279	0.112158	protein_coding	AT3G25180	Cytochrome P450 82G1 [Source:UniProtKB/Swiss-Prot;Acc:Q9LSF8]	Chr3:9167284:9169282:-1	GO:0005506,GO:0006952,GO:0009507,GO:0016020,GO:0016021,GO:0016114,GO:0019825,GO:0020037,GO:0044550,GO:0055114,GO:0046246,GO:0097007,GO:0097008	iron ion binding|defense response|chloroplast|membrane|integral component of membrane|terpenoid biosynthetic process|oxygen binding|heme binding|secondary metabolite biosynthetic process|oxidation-reduction process|terpene biosynthetic process|4,8,12-trimethyltrideca-1,3,7,11-tetraene synthase activity|(3E)-4,8-dimethyl-1,3,7-nonatriene synthase activity	path:ath00904	Diterpenoid biosynthesis
AT4G13770	157.865	95.2464	220.484	2.31488	1.21094	1.8e-12	1.82e-11	Up	2.39515	1.89718	2.83451	4.96353	5.58674	5.39396	protein_coding	AT4G13770	Cytochrome P450 83A1 [Source:UniProtKB/Swiss-Prot;Acc:P48421]	Chr4:7990485:7992311:-1	GO:0005506,GO:0005789,GO:0009411,GO:0016020,GO:0016021,GO:0019825,GO:0020037,GO:0055114,GO:0019761,GO:0016709,GO:0009625	iron ion binding|endoplasmic reticulum membrane|response to UV|membrane|integral component of membrane|oxygen binding|heme binding|oxidation-reduction process|glucosinolate biosynthetic process|oxidoreductase activity, acting on paired donors, with incorporation or reduction of molecular oxygen, NAD(P)H as one donor, and incorporation of one atom of oxygen|response to insect	path:ath01210,path:ath00966	2-Oxocarboxylic acid metabolism|Glucosinolate biosynthesis
AT5G52320	30.2603	15.1389	45.3818	2.99769	1.58385	2.09e-05	9.39e-05	Up	0.338195	0.693353	0.359283	1.55233	1.0963	1.44751	protein_coding	AT5G52320	cytochrome P450, family 96, subfamily A, polypeptide 4 [Source:TAIR;Acc:AT5G52320]	Chr5:21244978:21246682:-1	GO:0004497,GO:0005506,GO:0005576,GO:0016021,GO:0016705,GO:0019825,GO:0020037,GO:0055114	monooxygenase activity|iron ion binding|extracellular region|integral component of membrane|oxidoreductase activity, acting on paired donors, with incorporation or reduction of molecular oxygen|oxygen binding|heme binding|oxidation-reduction process
AT5G47550	317.557	205.531	429.583	2.09011	1.06358	4.03e-15	5.06e-14	Up	22.9596	26.5258	33.6528	53.7919	50.8014	66.1008	protein_coding	AT5G47550	Cysteine proteinase inhibitor 5 [Source:UniProtKB/Swiss-Prot;Acc:Q41916]	Chr5:19286450:19286995:-1	GO:0004869,GO:0005576,GO:0006952,GO:0005618	cysteine-type endopeptidase inhibitor activity|extracellular region|defense response|cell wall
AT2G46650	94.3966	60.8818	127.911	2.10098	1.07106	4.27e-07	2.46e-06	Up	5.87238	4.75594	3.96491	9.27694	10.3824	11.9641	protein_coding	AT2G46650	Cytochrome B5 isoform C [Source:UniProtKB/Swiss-Prot;Acc:Q9ZNV4]	Chr2:19151646:19152600:1
AT5G42800	2.2266	0	4.45319	Inf	Inf	0.012952	0.0325138	Up	0	0	0	0.151382	0.185602	0.184144	protein_coding	AT5G42800	Dihydroflavonol-4-reductase [Source:UniProtKB/Swiss-Prot;Acc:P51102]	Chr5:17164141:17165918:-1			path:ath00941	Flavonoid biosynthesis
AT2G45440	698.357	445.866	950.849	2.13259	1.09261	1.78e-26	4.38e-25	Up	14.1824	14.3281	17.9384	31.6068	35.2324	31.1736	protein_coding	AT2G45440	4-hydroxy-tetrahydrodipicolinate synthase 2, chloroplastic [Source:UniProtKB/Swiss-Prot;Acc:Q9FVC8]	Chr2:18730840:18733015:1	GO:0008840,GO:0009089,GO:0019877,GO:0009507	4-hydroxy-tetrahydrodipicolinate synthase|lysine biosynthetic process via diaminopimelate|diaminopimelate biosynthetic process|chloroplast	path:ath01230,path:ath00300,path:ath00261	Biosynthesis of amino acids|Lysine biosynthesis|Monobactam biosynthesis
AT4G02200	1071.16	592.47	1549.86	2.61592	1.38732	2.48e-57	2.09e-55	Up	19.9841	22.2146	19.0781	57.3497	55.6663	56.6847	protein_coding	AT4G02200	Protein DEHYDRATION-INDUCED 19 homolog 5 [Source:UniProtKB/Swiss-Prot;Acc:O04259]	Chr4:972707:974692:1	GO:0005634,GO:0009414	nucleus|response to water deprivation
AT3G54600	85.6591	51.0216	120.297	2.35775	1.23741	6.94e-08	4.43e-07	Up	1.60328	1.42215	2.45538	4.05855	4.74841	4.05842	protein_coding	AT3G54600	DJ-1 protein homolog F [Source:UniProtKB/Swiss-Prot;Acc:Q9M1G8]	Chr3:20210859:20213080:1			path:ath00620	Pyruvate metabolism
AT3G45610	56.2499	35.8933	76.6066	2.13429	1.09375	0.00533154	0.0147942	Up	0.941786	2.16132	1.53713	2.34934	3.24683	4.41085	protein_coding	AT3G45610	Dof zinc finger protein DOF3.2 [Source:UniProtKB/Swiss-Prot;Acc:Q9M1E6]	Chr3:16739289:16740445:-1
AT5G62940	67.1809	39.9381	94.4236	2.36425	1.24138	6.89e-07	3.85e-06	Up	1.84991	1.49478	1.3788	3.57346	3.55618	3.95013	protein_coding	AT5G62940	Dof zinc finger protein DOF5.6 [Source:UniProtKB/Swiss-Prot;Acc:Q9FM03]	Chr5:25256919:25258681:-1
AT5G51990	210.077	114.161	305.994	2.68037	1.42243	7.01e-21	1.26e-19	Up	3.79717	3.42472	5.49683	12.9239	12.5535	15.4582	protein_coding	AT5G51990	Dehydration-responsive element-binding protein 1D [Source:UniProtKB/Swiss-Prot;Acc:Q9FJ93]	Chr5:21117113:21117787:-1
AT2G44590	2.87166	0.653904	5.08941	7.78312	2.96035	0.0477247	0.100812	Up	0	0.0560103	0	0.082963	0.0677871	0.0262622	protein_coding	AT2G44590	Dynamin-related protein 1D [Source:UniProtKB/Swiss-Prot;Acc:Q8S3C9]	Chr2:18403682:18407095:-1
AT3G01330	104.767	57.5619	151.972	2.64015	1.40062	1.11e-11	1.05e-10	Up	2.2009	2.01134	1.9319	4.60616	4.51432	5.0609	protein_coding	AT3G01330	E2F transcription factor-like E2FF [Source:UniProtKB/Swiss-Prot;Acc:Q8RWL0]	Chr3:124379:126835:-1
AT4G12480	148.292	38.2111	258.373	6.76175	2.7574	3.42e-46	1.99e-44	Up	3.76958	4.79673	4.20871	30.4316	29.2021	30.616	protein_coding	AT4G12480	Lipid transfer protein EARLI 1 [Source:UniProtKB/Swiss-Prot;Acc:Q39176]	Chr4:7406105:7406937:-1	GO:0005576,GO:0006869,GO:0008289,GO:0050832,GO:0009409,GO:0009651,GO:0009737,GO:0009505,GO:0005783,GO:0009506,GO:0009682,GO:0009707	extracellular region|lipid transport|lipid binding|defense response to fungus|response to cold|response to salt stress|response to abscisic acid|plant-type cell wall|endoplasmic reticulum|plasmodesma|induced systemic resistance|chloroplast outer membrane
AT4G33050	2727.63	1676.1	3779.15	2.25473	1.17295	6.69e-41	3.22e-39	Up	22.5911	24.2792	24.0455	50.8065	47.8923	56.1373	protein_coding	AT4G33050	calmodulin-binding family protein [Source:TAIR;Acc:AT4G33050]	Chr4:15944322:15947026:-1	GO:0005516,GO:0005634,GO:0005737,GO:0010197,GO:0010200,GO:0010119	calmodulin binding|nucleus|cytoplasm|polar nucleus fusion|response to chitin|regulation of stomatal movement
AT5G20480	225.083	122.555	327.612	2.67319	1.41856	3.4e-22	6.66e-21	Up	2.43938	1.919	2.04492	5.86551	5.17459	5.6574	protein_coding	AT5G20480	LRR receptor-like serine/threonine-protein kinase EFR [Source:UniProtKB/Swiss-Prot;Acc:C0LGT6]	Chr5:6922480:6925887:1	GO:0004674,GO:0005524,GO:0005886,GO:0006468,GO:0007169,GO:0012505,GO:0016021,GO:0016301,GO:0010204,GO:0016045,GO:0005515,GO:0002764,GO:0009626,GO:0019199,GO:0010359	protein serine/threonine kinase activity|ATP binding|plasma membrane|protein phosphorylation|transmembrane receptor protein tyrosine kinase signaling pathway|endomembrane system|integral component of membrane|kinase activity|defense response signaling pathway, resistance gene-independent|detection of bacterium|protein binding|immune response-regulating signaling pathway|plant-type hypersensitive …	path:ath04626	Plant-pathogen interaction
AT5G21140	46.749	23.9491	69.5489	2.90403	1.53806	3.24e-07	1.9e-06	Up	1.06023	0.768223	0.717408	3.07353	2.43938	2.90227	protein_coding	AT5G21140	embryo defective 1379 [Source:TAIR;Acc:AT5G21140]	Chr5:7187096:7189619:-1	GO:0000724,GO:0004842,GO:0005634,GO:0006301,GO:0009793,GO:0016567,GO:0030915	double-strand break repair via homologous recombination|ubiquitin-protein transferase activity|nucleus|postreplication repair|embryo development ending in seed dormancy|protein ubiquitination|Smc5-Smc6 complex
AT3G18290	3453.24	2192.77	4713.7	2.14966	1.10411	2.9e-56	2.37e-54	Up	25.6716	22.6925	24.891	52.0195	51.204	51.0079	protein_coding	AT3G18290	zinc finger protein-related [Source:TAIR;Acc:AT3G18290]	Chr3:6273995:6280510:1
AT4G31840	356.561	235.81	477.312	2.02414	1.01731	3.25e-07	1.9e-06	Up	16.0692	16.9793	24.4982	35.9732	45.814	38.9996	protein_coding	AT4G31840	early nodulin-like protein 15 [Source:TAIR;Acc:AT4G31840]	Chr4:15401640:15402617:1	GO:0005507,GO:0005886,GO:0009055,GO:0016021,GO:0046658,GO:0031225	copper ion binding|plasma membrane|electron carrier activity|integral component of membrane|anchored component of plasma membrane|anchored component of membrane
AT1G34245	18.3235	10.0087	26.6384	2.66153	1.41226	0.00396917	0.0113656	Up	1.13853	0.446699	0.641482	1.56873	1.91515	2.01632	protein_coding	AT1G34245	Protein EPIDERMAL PATTERNING FACTOR 2 [Source:UniProtKB/Swiss-Prot;Acc:Q8LC53]	Chr1:12472868:12473754:1	GO:0005576,GO:0010052,GO:0010374,GO:0090626,GO:2000122,GO:0019901	extracellular region|guard cell differentiation|stomatal complex development|plant epidermis morphogenesis|negative regulation of stomatal complex development|protein kinase binding
AT4G14723	13.0465	6.11915	19.9739	3.26415	1.70671	0.00451081	0.0127321	Up	0.53719	0.456357	0.510986	1.21609	2.29223	1.35494	protein_coding	AT4G14723	EPIDERMAL PATTERNING FACTOR-like protein 4 [Source:UniProtKB/Swiss-Prot;Acc:Q2V3I3]	Chr4:8439899:8440839:1
AT3G25890	568.682	365.044	772.321	2.1157	1.08113	1.69e-25	3.97e-24	Up	9.88376	12.5465	9.50892	23.7465	24.581	20.9682	protein_coding	AT3G25890	Ethylene-responsive transcription factor ERF119 [Source:UniProtKB/Swiss-Prot;Acc:Q9LUA2]	Chr3:9475350:9477460:1
AT2G44840	737.144	315.712	1158.58	3.66972	1.87567	9.76e-50	6.34e-48	Up	12.9862	16.3572	17.5351	52.5182	58.7622	62.6759	protein_coding	AT2G44840	Ethylene-responsive transcription factor 13 [Source:UniProtKB/Swiss-Prot;Acc:Q8L9K1]	Chr2:18495341:18496272:1	GO:0003677,GO:0003700,GO:0005634,GO:0006351,GO:0006355,GO:0006952,GO:0010200,GO:0005622,GO:0009873	DNA binding|transcription factor activity, sequence-specific DNA binding|nucleus|transcription, DNA-templated|regulation of transcription, DNA-templated|defense response|response to chitin|intracellular|ethylene-activated signaling pathway
AT4G22970	119.545	70.7882	168.302	2.37755	1.24947	9.7e-11	8.4e-10	Up	0.471083	0.418293	0.528663	1.21147	1.19812	1.16225	protein_coding	AT4G22970	Separase [Source:UniProtKB/Swiss-Prot;Acc:Q5IBC5]	Chr4:12033437:12043728:-1	GO:0003674,GO:0005634,GO:0031124,GO:0006396,GO:0035194	molecular_function|nucleus|mRNA 3'-end processing|RNA processing|posttranscriptional gene silencing by RNA
AT3G02970	3.47867	0.938727	6.01862	6.41147	2.68066	0.0483515	0.101932	Up	0	0	0.0346232	0.0715484	0.218968	0.208586	protein_coding	AT3G02970	Protein EXORDIUM-like 6 [Source:UniProtKB/Swiss-Prot;Acc:Q9M8T8]	Chr3:669103:670541:-1	GO:0003674,GO:0005576,GO:0005578,GO:0005615,GO:0008150,GO:0009507,GO:0016042,GO:0016298,GO:0048046,GO:0052689,GO:0070505,GO:0019953,GO:0016746	molecular_function|extracellular region|proteinaceous extracellular matrix|extracellular space|biological_process|chloroplast|lipid catabolic process|lipase activity|apoplast|carboxylic ester hydrolase activity|pollen coat|sexual reproduction|transferase activity, transferring acyl groups
AT2G22890	210.495	137.844	283.146	2.0541	1.03851	4.19e-12	4.13e-11	Up	10.5446	11.8304	11.1676	20.4933	23.3512	25.1731	protein_coding	AT2G22890	Fatty acid desaturase 4-like 2, chloroplastic [Source:UniProtKB/Swiss-Prot;Acc:O81006]	Chr2:9742393:9743347:-1	GO:0006631,GO:0009507,GO:0016021,GO:0016491,GO:0031969,GO:0055114	fatty acid metabolic process|chloroplast|integral component of membrane|oxidoreductase activity|chloroplast membrane|oxidation-reduction process
AT3G44860	80.5659	37.2237	123.908	3.32874	1.73498	1.8e-09	1.37e-08	Up	1.05577	2.6433	0.954485	4.83821	4.91537	6.20715	protein_coding	AT3G44860	farnesoic acid carboxyl-O-methyltransferase [Source:TAIR;Acc:AT3G44860]	Chr3:16379633:16381070:1	GO:0008757,GO:0009507,GO:0032259,GO:0019010	S-adenosylmethionine-dependent methyltransferase activity|chloroplast|methylation|farnesoic acid O-methyltransferase activity
AT1G33265	178.592	102.525	254.658	2.48386	1.31259	3.43e-08	2.26e-07	Up	9.54495	10.0597	10.1015	23.7897	27.4413	19.845	protein_coding	AT1G33265	Protein FATTY ACID EXPORT 4, chloroplastic [Source:UniProtKB/Swiss-Prot;Acc:Q8LPG1]	Chr1:12066595:12068075:1	GO:0009507,GO:0016021,GO:0031969	chloroplast|integral component of membrane|chloroplast membrane
AT4G33160	120.917	71.0774	170.757	2.4024	1.26448	5.5e-11	4.88e-10	Up	2.67739	3.31914	3.47821	7.33975	7.85182	8.19728	protein_coding	AT4G33160	F-box only protein 13 [Source:UniProtKB/Swiss-Prot;Acc:Q9SMZ3]	Chr4:15994089:15995655:1	GO:0004842,GO:0005634,GO:0006511	ubiquitin-protein transferase activity|nucleus|ubiquitin-dependent protein catabolic process
AT4G35900	165.884	93.7566	238.011	2.53861	1.34404	7.86e-16	1.03e-14	Up	3.63242	3.45749	3.98047	10.9291	8.93319	10.1039	protein_coding	AT4G35900	Protein FD [Source:UniProtKB/Swiss-Prot;Acc:Q84JK2]	Chr4:17004595:17006287:1	GO:0003677,GO:0003700,GO:0005634,GO:0009909,GO:0043565,GO:0005515,GO:0006355,GO:0043621,GO:2000028,GO:0045893,GO:0009911,GO:0009648	DNA binding|transcription factor activity, sequence-specific DNA binding|nucleus|regulation of flower development|sequence-specific DNA binding|protein binding|regulation of transcription, DNA-templated|protein self-association|regulation of photoperiodism, flowering|positive regulation of transcription, DNA-templated|positive regulation of flower development|photoperiodism
AT1G10960	6231.01	4120.39	8341.64	2.02448	1.01755	3.37e-53	2.5e-51	Up	408.215	432.797	438.458	848.65	894.816	886.595	protein_coding	AT1G10960	Ferredoxin-1, chloroplastic [Source:UniProtKB/Swiss-Prot;Acc:O04090]	Chr1:3664386:3665039:1	GO:0009055,GO:0009507,GO:0022900,GO:0046872,GO:0051537,GO:0009570,GO:0080167	electron carrier activity|chloroplast|electron transport chain|metal ion binding|2 iron, 2 sulfur cluster binding|chloroplast stroma|response to karrikin	path:ath00195	Photosynthesis
AT3G12145	166.434	89.8589	243.008	2.70433	1.43527	1.24e-08	8.56e-08	Up	3.45293	4.52852	4.01494	11.2411	13.6376	9.62481	protein_coding	AT3G12145	Leucine-rich repeat (LRR) family protein [Source:TAIR;Acc:AT3G12145]	Chr3:3874499:3876237:-1	GO:0004857,GO:0008134,GO:0010228	enzyme inhibitor activity|transcription factor binding|vegetative to reproductive phase transition of meristem
AT1G62560	14.3791	4.11965	24.6385	5.98073	2.58032	1.28e-05	5.93e-05	Up	0.0906345	0.0588094	0.192374	0.435484	0.602903	0.796557	protein_coding	AT1G62560	Flavin-containing monooxygenase FMO GS-OX3 [Source:UniProtKB/Swiss-Prot;Acc:Q9SXE1]	Chr1:23159823:23162649:1
AT3G55630	1375.38	712.489	2038.27	2.86077	1.51641	1.68e-60	1.55e-58	Up	17.4843	18.5	24.2617	51.027	51.4091	64.8494	protein_coding	AT3G55630	Folylpolyglutamate synthase [Source:UniProtKB/Swiss-Prot;Acc:Q8W035]	Chr3:20636669:20639492:1			path:ath00790	Folate biosynthesis
AT1G67830	373.604	234.01	513.199	2.19306	1.13294	4.02e-11	3.61e-10	Up	8.94533	11.8331	12.7603	26.4112	21.9442	26.9641	protein_coding	AT1G67830	Alpha-L-fucosidase 3 [Source:UniProtKB/Swiss-Prot;Acc:Q9FXE5]	Chr1:25431586:25432990:-1	GO:0005576,GO:0008152,GO:0016788,GO:0048046,GO:0052689,GO:0004560,GO:0009505	extracellular region|metabolic process|hydrolase activity, acting on ester bonds|apoplast|carboxylic ester hydrolase activity|alpha-L-fucosidase activity|plant-type cell wall	path:ath00511	Other glycan degradation
AT1G80340	4.54115	0.305888	8.77641	28.6916	4.84256	0.000612923	0.00210512	Up	0	0	0.0518802	0.360064	0.187749	0.326895	protein_coding	AT1G80340	Gibberellin 3-beta-dioxygenase 2 [Source:UniProtKB/Swiss-Prot;Acc:Q9ZT84]	Chr1:30200693:30202200:-1	GO:0005737,GO:0009686,GO:0009740,GO:0046872,GO:0055114,GO:0009639,GO:0010114,GO:0009845,GO:0016707	cytoplasm|gibberellin biosynthetic process|gibberellic acid mediated signaling pathway|metal ion binding|oxidation-reduction process|response to red or far red light|response to red light|seed germination|gibberellin 3-beta-dioxygenase activity	path:ath00904	Diterpenoid biosynthesis
AT3G50870	18.2337	10.9474	25.52	2.33115	1.22104	0.0124096	0.0313152	Up	0.572546	0.346103	0.466107	0.866778	1.26918	1.12295	protein_coding	AT3G50870	GATA transcription factor 18 [Source:UniProtKB/Swiss-Prot;Acc:Q8LC79]	Chr3:18910990:18912608:1
AT1G52920	8.60467	2.57767	14.6317	5.67632	2.50496	0.00136124	0.00431519	Up	0	0.0421516	0.078332	0.406748	0.199477	0.375708	protein_coding	AT1G52920	LanC-like protein GCR2 [Source:UniProtKB/Swiss-Prot;Acc:F4IEM5]	Chr1:19709275:19711052:-1
AT2G35370	8780.62	5575.44	11985.8	2.14975	1.10417	3.07e-63	3.05e-61	Up	296.767	302.167	372.224	598.947	670.549	795.197	protein_coding	AT2G35370	Glycine cleavage system H protein 1, mitochondrial [Source:UniProtKB/Swiss-Prot;Acc:P25855]	Chr2:14891102:14892218:1	GO:0005739,GO:0006520,GO:0016491,GO:0055114,GO:0046686,GO:0005524,GO:0009651,GO:0005507,GO:0008270,GO:0050897,GO:0004353,GO:0006807,GO:0009646	mitochondrion|cellular amino acid metabolic process|oxidoreductase activity|oxidation-reduction process|response to cadmium ion|ATP binding|response to salt stress|copper ion binding|zinc ion binding|cobalt ion binding|glutamate dehydrogenase [NAD(P)+] activity|nitrogen compound metabolic process|response to absence of light	path:ath00630,path:ath00260	Glyoxylate and dicarboxylate metabolism|Glycine, serine and threonine metabolism
AT1G74210	157.08	102.891	211.268	2.05331	1.03795	8.12e-10	6.44e-09	Up	3.06766	3.44886	2.73908	6.09513	6.71366	7.19266	protein_coding	AT1G74210	Glycerophosphodiester phosphodiesterase GDPD5 [Source:UniProtKB/Swiss-Prot;Acc:Q9C907]	Chr1:27910314:27912941:1	GO:0005576,GO:0005618,GO:0005886,GO:0006071,GO:0006629,GO:0008889,GO:0005773	extracellular region|cell wall|plasma membrane|glycerol metabolic process|lipid metabolic process|glycerophosphodiester phosphodiesterase activity|vacuole	path:ath00564	Glycerophospholipid metabolism
AT1G61120	9.59663	4.25858	14.9347	3.50696	1.81022	0.007996	0.0212354	Up	0.0583648	0.0573364	0.0171873	0.188728	0.13871	0.188893	protein_coding	AT1G61120	(E,E)-geranyllinalool synthase [Source:UniProtKB/Swiss-Prot;Acc:Q93YV0]	Chr1:22523637:22528811:1			path:ath00904	Diterpenoid biosynthesis
AT2G47750	83.7297	42.4864	124.973	2.94149	1.55655	2.98e-11	2.71e-10	Up	1.06291	0.979392	0.849125	2.39518	3.24708	2.97992	protein_coding	AT2G47750	Putative indole-3-acetic acid-amido synthetase GH3.9 [Source:UniProtKB/Swiss-Prot;Acc:O82243]	Chr2:19560127:19563191:-1	GO:0005737,GO:0009733,GO:0016874,GO:0009941	cytoplasm|response to auxin|ligase activity|chloroplast envelope	path:ath04075	Plant hormone signal transduction
AT5G15720	13.9689	2.84143	25.0963	8.83228	3.14279	1.04e-06	5.64e-06	Up	0.0506592	0.148272	0.233944	0.928402	1.37263	1.07719	protein_coding	AT5G15720	GDSL esterase/lipase 7 [Source:UniProtKB/Swiss-Prot;Acc:Q8LFJ9]	Chr5:5124525:5126181:-1	GO:0005576,GO:0016042,GO:0052689,GO:0016298	extracellular region|lipid catabolic process|carboxylic ester hydrolase activity|lipase activity
AT5G48400	6.13129	2.28014	9.98244	4.37799	2.13027	0.0185656	0.0445648	Up	0.0440661	0.043	0.0196869	0.0628713	0.17996	0.0961044	protein_coding	AT5G48400	Glutamate receptor 1.2 [Source:UniProtKB/Swiss-Prot;Acc:Q9LV72]	Chr5:19616244:19619246:1
AT2G32400	209.968	136.688	283.248	2.07222	1.05118	3.72e-12	3.68e-11	Up	2.51889	2.50384	2.15558	4.82857	5.71294	4.6482	protein_coding	AT2G32400	Glutamate receptor 3.7 [Source:UniProtKB/Swiss-Prot;Acc:Q9SDQ4]	Chr2:13752584:13756853:-1
AT2G06200	2.83874	0.611775	5.06571	8.28034	3.04969	0.0484746	0.102172	Up	0	0	0.137079	0.668928	0.2736	0.207248	protein_coding	AT2G06200	Growth-regulating factor 6 [Source:UniProtKB/Swiss-Prot;Acc:Q9ZQ12]	Chr2:2426271:2427323:1	GO:0005524,GO:0005634,GO:0005737,GO:0005886,GO:0006351,GO:0006355,GO:0019904,GO:0045309,GO:0048366,GO:0009507,GO:0005515,GO:0005829,GO:0005618,GO:0046686,GO:0042742,GO:0009742	ATP binding|nucleus|cytoplasm|plasma membrane|transcription, DNA-templated|regulation of transcription, DNA-templated|protein domain specific binding|protein phosphorylated amino acid binding|leaf development|chloroplast|protein binding|cytosol|cell wall|response to cadmium ion|defense response to bacterium|brassinosteroid mediated signaling pathway
AT5G11930	2.81625	0.63284	4.99965	7.90035	2.98192	0.0489985	0.103116	Up	0	0.12066	0.113393	0.602792	0.444544	0.81692	protein_coding	AT5G11930	Glutaredoxin-C10 [Source:UniProtKB/Swiss-Prot;Acc:Q29PZ1]	Chr5:3844940:3845645:-1	GO:0005737,GO:0009055,GO:0015035,GO:0045454,GO:0055114	cytoplasm|electron carrier activity|protein disulfide oxidoreductase activity|cell redox homeostasis|oxidation-reduction process
AT3G62960	37.9579	13.7973	62.1185	4.50221	2.17063	4.69e-10	3.8e-09	Up	1.45584	1.74197	1.52401	8.33659	6.11297	8.99562	protein_coding	AT3G62960	Glutaredoxin-C14 [Source:UniProtKB/Swiss-Prot;Acc:Q9LYC5]	Chr3:23268710:23269324:1	GO:0005737,GO:0009055,GO:0015035,GO:0045454,GO:0055114	cytoplasm|electron carrier activity|protein disulfide oxidoreductase activity|cell redox homeostasis|oxidation-reduction process
AT1G28480	260.422	160.022	360.822	2.25483	1.17302	2.56e-17	3.76e-16	Up	9.75873	13.6207	12.5315	25.0084	25.9258	23.3941	protein_coding	AT1G28480	Glutaredoxin-C9 [Source:UniProtKB/Swiss-Prot;Acc:Q9SGP6]	Chr1:10013474:10014073:-1
AT3G62930	103.211	64.6604	141.761	2.19239	1.1325	7.69e-06	3.69e-05	Up	8.25059	7.89263	9.77154	21.7074	15.7069	16.7037	protein_coding	AT3G62930	Monothiol glutaredoxin-S6 [Source:UniProtKB/Swiss-Prot;Acc:Q9LYC8]	Chr3:23261442:23261927:-1	GO:0005737,GO:0008794,GO:0009055,GO:0015035,GO:0045454,GO:0046872,GO:0051537	cytoplasm|arsenate reductase (glutaredoxin) activity|electron carrier activity|protein disulfide oxidoreductase activity|cell redox homeostasis|metal ion binding|2 iron, 2 sulfur cluster binding
AT5G63570	1975.49	1316.6	2634.37	2.00088	1.00064	3.46e-40	1.6e-38	Up	38.0486	35.7787	39.0726	71.5319	73.4442	76.4325	protein_coding	AT5G63570	Glutamate-1-semialdehyde 2,1-aminomutase 1, chloroplastic [Source:UniProtKB/Swiss-Prot;Acc:P42799]	Chr5:25451875:25453841:1	GO:0006782,GO:0008483,GO:0009507,GO:0015995,GO:0030170,GO:0042286,GO:0042802,GO:0009941,GO:0009570,GO:0048046,GO:0006779,GO:0009416	protoporphyrinogen IX biosynthetic process|transaminase activity|chloroplast|chlorophyll biosynthetic process|pyridoxal phosphate binding|glutamate-1-semialdehyde 2,1-aminomutase activity|identical protein binding|chloroplast envelope|chloroplast stroma|apoplast|porphyrin-containing compound biosynthetic process|response to light stimulus	path:ath00860	Porphyrin and chlorophyll metabolism
AT3G03910	4.405	0.662267	8.14773	12.3028	3.62091	0.00274789	0.00817062	Up	0.033089	0	0	0.160574	0.0785388	0.326018	protein_coding	AT3G03910	Probable glutamate dehydrogenase 3 [Source:UniProtKB/Swiss-Prot;Acc:Q9S7A0]	Chr3:1006842:1009018:1			path:ath01200,path:ath00910,path:ath00250,path:ath00220,path:ath00460	Carbon metabolism|Nitrogen metabolism|Alanine, aspartate and glutamate metabolism|Arginine biosynthesis|Cyanoamino acid metabolism
AT2G30870	5847.94	3562.93	8132.94	2.28266	1.19072	7.22e-72	8.84e-70	Up	173.52	168.211	196.572	399.441	399.761	432.79	protein_coding	AT2G30870	Glutathione S-transferase F10 [Source:UniProtKB/Swiss-Prot;Acc:P42761]	Chr2:13141357:13142613:1	GO:0004364,GO:0005737,GO:0006749,GO:0009636,GO:0009407,GO:0043295,GO:0005773,GO:0005618,GO:0046686,GO:0005507,GO:0005886,GO:0009507,GO:0048046,GO:0005829,GO:0009414	glutathione transferase activity|cytoplasm|glutathione metabolic process|response to toxic substance|toxin catabolic process|glutathione binding|vacuole|cell wall|response to cadmium ion|copper ion binding|plasma membrane|chloroplast|apoplast|cytosol|response to water deprivation	path:ath00480	Glutathione metabolism
AT3G62760	28.6477	14.5651	42.7303	2.93375	1.55275	5.22e-05	0.000219637	Up	0.498652	1.23772	0.161391	2.09409	1.99317	2.14773	protein_coding	AT3G62760	Glutathione S-transferase F13 [Source:UniProtKB/Swiss-Prot;Acc:Q9LZI9]	Chr3:23217425:23218246:-1			path:ath00480	Glutathione metabolism
AT1G78370	426.2	204.095	648.305	3.17649	1.66743	1.63e-44	8.85e-43	Up	13.8341	9.63736	10.1485	33.615	35.3457	37.5866	protein_coding	AT1G78370	Glutathione S-transferase U20 [Source:UniProtKB/Swiss-Prot;Acc:Q8L7C9]	Chr1:29484269:29485290:-1	GO:0004364,GO:0005737,GO:0005829,GO:0009636,GO:0040008,GO:0009407,GO:0005634,GO:0019899,GO:2000030,GO:0009507,GO:0048046,GO:0009735	glutathione transferase activity|cytoplasm|cytosol|response to toxic substance|regulation of growth|toxin catabolic process|nucleus|enzyme binding|regulation of response to red or far red light|chloroplast|apoplast|response to cytokinin	path:ath00480	Glutathione metabolism
AT2G38250	19.6504	11.1314	28.1693	2.53063	1.33949	0.00805665	0.021368	Up	0.115797	0.405268	0.470363	0.508809	0.927565	1.15468	protein_coding	AT2G38250	Trihelix transcription factor GT-3b [Source:UniProtKB/Swiss-Prot;Acc:O80450]	Chr2:16018357:16019500:1	GO:0005634,GO:0006351,GO:0043565,GO:0003700,GO:0006355,GO:0005515,GO:0005730,GO:0016592	nucleus|transcription, DNA-templated|sequence-specific DNA binding|transcription factor activity, sequence-specific DNA binding|regulation of transcription, DNA-templated|protein binding|nucleolus|mediator complex
AT3G44750	474.025	297.631	650.419	2.18532	1.12785	4.29e-25	9.91e-24	Up	10.5158	9.63645	12.0757	21.0793	20.7101	26.2251	protein_coding	AT3G44750	Histone deacetylase HDT1 [Source:UniProtKB/Swiss-Prot;Acc:Q9FVE6]	Chr3:16297979:16299847:1
AT5G26030	4538.63	2977.04	6100.22	2.04909	1.03498	8.74e-26	2.08e-24	Up	83.2312	85.5178	96.8607	182.297	163.482	199.503	protein_coding	AT5G26030	Ferrochelatase-1, chloroplastic/mitochondrial [Source:UniProtKB/Swiss-Prot;Acc:P42043]	Chr5:9096460:9099185:1			path:ath00860	Porphyrin and chlorophyll metabolism
AT1G17560	80.6437	50.5841	110.703	2.1885	1.12994	8.88e-07	4.88e-06	Up	3.00269	3.01538	2.07595	6.42437	6.85655	6.35508	protein_coding	AT1G17560	50S ribosomal protein HLL, mitochondrial [Source:UniProtKB/Swiss-Prot;Acc:Q84JG5]	Chr1:6037464:6038692:-1	GO:0003735,GO:0005762,GO:0005840,GO:0006412,GO:0009507,GO:0022625,GO:0070180,GO:0005739,GO:0009741,GO:0009553,GO:0048481,GO:0060548,GO:0080060	structural constituent of ribosome|mitochondrial large ribosomal subunit|ribosome|translation|chloroplast|cytosolic large ribosomal subunit|large ribosomal subunit rRNA binding|mitochondrion|response to brassinosteroid|embryo sac development|plant ovule development|negative regulation of cell death|integument development	path:ath03010	Ribosome
AT1G13330	36.0372	20.9224	51.152	2.44484	1.28974	0.00284424	0.00842542	Up	1.0058	0.634114	0.75915	1.35712	2.01685	2.77278	protein_coding	AT1G13330	Homologous-pairing protein 2 homolog [Source:UniProtKB/Swiss-Prot;Acc:Q9FX64]	Chr1:4567935:4570598:1
AT2G26150	18.1456	10.4521	25.8391	2.47216	1.30577	0.00875834	0.0229977	Up	0.299603	0.0973894	0.48813	0.661751	0.887041	0.498003	protein_coding	AT2G26150	Heat stress transcription factor A-2 [Source:UniProtKB/Swiss-Prot;Acc:O80982]	Chr2:11135682:11137396:1	GO:0003677,GO:0003700,GO:0005634,GO:0005737,GO:0006351,GO:0006355,GO:0009507,GO:0016021,GO:0043565,GO:0009408,GO:0009644,GO:0042542,GO:0010200,GO:0034620,GO:0045893,GO:0001666,GO:0034605,GO:0005515,GO:0010286,GO:0071456,GO:0044212	DNA binding|transcription factor activity, sequence-specific DNA binding|nucleus|cytoplasm|transcription, DNA-templated|regulation of transcription, DNA-templated|chloroplast|integral component of membrane|sequence-specific DNA binding|response to heat|response to high light intensity|response to hydrogen peroxide|response to chitin|cellular response to unfolded protein|positive regulation of tra…
AT4G11660	227.11	126.674	327.546	2.58574	1.37058	5.76e-21	1.04e-19	Up	2.95432	3.61419	3.10011	8.29495	7.55899	8.22034	protein_coding	AT4G11660	Heat stress transcription factor B-2b [Source:UniProtKB/Swiss-Prot;Acc:Q9T0D3]	Chr4:7042630:7044708:1
AT5G51440	26.7874	17.1675	36.4072	2.1207	1.08454	0.0288976	0.0654754	Up	1.12528	0.624028	0.568502	1.31053	1.3117	2.40428	protein_coding	AT5G51440	23.5 kDa heat shock protein, mitochondrial [Source:UniProtKB/Swiss-Prot;Acc:Q9FGM9]	Chr5:20891163:20892211:1	GO:0003674,GO:0005739,GO:0009408	molecular_function|mitochondrion|response to heat	path:ath04141	Protein processing in endoplasmic reticulum
AT3G09440	1038.16	672.557	1403.77	2.08721	1.06158	3.13e-34	1.12e-32	Up	13.3182	13.0279	12.5585	26.2318	27.9496	25.5892	protein_coding	AT3G09440	Heat shock 70 kDa protein 3 [Source:UniProtKB/Swiss-Prot;Acc:O65719]	Chr3:2903198:2905729:-1	GO:0005524,GO:0005829,GO:0006457,GO:0009408,GO:0016363,GO:0005773,GO:0009615,GO:0022626,GO:0005618,GO:0046686,GO:0005774,GO:0005886,GO:0005515,GO:0009507,GO:0048046,GO:0080167,GO:0002020,GO:0009506,GO:0005794	ATP binding|cytosol|protein folding|response to heat|nuclear matrix|vacuole|response to virus|cytosolic ribosome|cell wall|response to cadmium ion|vacuolar membrane|plasma membrane|protein binding|chloroplast|apoplast|response to karrikin|protease binding|plasmodesma|Golgi apparatus	path:ath03040,path:ath04141,path:ath04144	Spliceosome|Protein processing in endoplasmic reticulum|Endocytosis
AT1G51060	794.76	424.87	1164.65	2.74119	1.4548	2.42e-53	1.81e-51	Up	31.1735	36.4471	42.4559	95.1124	100.882	108.877	protein_coding	AT1G51060	Probable histone H2A.1 [Source:UniProtKB/Swiss-Prot;Acc:Q9C681]	Chr1:18926876:18927646:1	GO:0000786,GO:0000790,GO:0003677,GO:0005634,GO:0006342,GO:0046982,GO:0005730,GO:0005618	nucleosome|nuclear chromatin|DNA binding|nucleus|chromatin silencing|protein heterodimerization activity|nucleolus|cell wall
AT5G65350	26.4055	14.8036	38.0074	2.56745	1.36033	0.000632172	0.00216619	Up	0.79927	2.11619	1.34267	3.73646	3.7863	4.05392	protein_coding	AT5G65350	Histone H3-like 5 [Source:UniProtKB/Swiss-Prot;Acc:Q9FKQ3]	Chr5:26119211:26119825:-1	GO:0000786,GO:0003677,GO:0005634,GO:0046982	nucleosome|DNA binding|nucleus|protein heterodimerization activity
AT3G27360	33.0584	13.017	53.0997	4.07925	2.0283	5.7e-07	3.21e-06	Up	13.4201	10.5175	13.8186	36.7782	30.0844	30.8189	protein_coding	AT3G27360	Histone H3.2 [Source:UniProtKB/Swiss-Prot;Acc:P59226]	Chr3:10129105:10129937:-1
AT5G11260	181.099	87.6854	274.513	3.13066	1.64647	1.25e-12	1.28e-11	Up	2.47173	3.74527	4.37328	9.26909	12.2615	11.2897	protein_coding	AT5G11260	Transcription factor HY5 [Source:UniProtKB/Swiss-Prot;Acc:O24646]	Chr5:3593380:3594992:-1	GO:0003700,GO:0005634,GO:0006351,GO:0006355,GO:0009585,GO:0043565,GO:0005515,GO:0009640,GO:0010224,GO:0010017,GO:0010114,GO:0010218,GO:0003677,GO:0031539,GO:0009740,GO:0010099,GO:0003690,GO:0009737,GO:0080167,GO:0042753	transcription factor activity, sequence-specific DNA binding|nucleus|transcription, DNA-templated|regulation of transcription, DNA-templated|red, far-red light phototransduction|sequence-specific DNA binding|protein binding|photomorphogenesis|response to UV-B|red or far-red light signaling pathway|response to red light|response to far red light|DNA binding|positive regulation of anthocyanin metab…	path:ath04712	Circadian rhythm - plant
AT3G17609	113.999	54.6043	173.395	3.17547	1.66697	3.27e-07	1.91e-06	Up	2.23067	3.21292	1.87243	7.2682	8.58893	12.2234	protein_coding	AT3G17609	Transcription factor HY5-like [Source:UniProtKB/Swiss-Prot;Acc:Q8W191]	Chr3:6023866:6024698:1	GO:0003677,GO:0003700,GO:0005634,GO:0006351,GO:0006355,GO:0009585,GO:0043565,GO:0005515,GO:0010224,GO:0080167	DNA binding|transcription factor activity, sequence-specific DNA binding|nucleus|transcription, DNA-templated|regulation of transcription, DNA-templated|red, far-red light phototransduction|sequence-specific DNA binding|protein binding|response to UV-B|response to karrikin
AT3G21720	1675.11	1045.96	2304.25	2.20301	1.13948	8.11e-46	4.59e-44	Up	19.3018	21.4598	19.6125	42.2132	46.2473	45.0739	protein_coding	AT3G21720	Isocitrate lyase [Source:UniProtKB/Swiss-Prot;Acc:P28297]	Chr3:7652487:7656011:-1	GO:0004451,GO:0005737,GO:0006097,GO:0006099,GO:0046872,GO:0046912,GO:0009514	isocitrate lyase activity|cytoplasm|glyoxylate cycle|tricarboxylic acid cycle|metal ion binding|transferase activity, transferring acyl groups, acyl groups converted into alkyl on transfer|glyoxysome	path:ath01200,path:ath00630	Carbon metabolism|Glyoxylate and dicarboxylate metabolism
AT1G74710	364.569	213.391	515.747	2.41691	1.27316	9.07e-26	2.16e-24	Up	3.97748	3.64055	4.87685	8.81521	10.2838	10.2983	protein_coding	AT1G74710	Isochorismate synthase 1, chloroplastic [Source:UniProtKB/Swiss-Prot;Acc:Q9S7H8]	Chr1:28070295:28074148:1			path:ath00130,path:ath00903	Ubiquinone and other terpenoid-quinone biosynthesis|Limonene and pinene degradation
AT1G18870	206.797	132.714	280.88	2.11642	1.08163	1.69e-09	1.29e-08	Up	2.99833	2.18196	2.57794	5.65361	5.38328	5.9341	protein_coding	AT1G18870	Isochorismate synthase 2, chloroplastic [Source:UniProtKB/Swiss-Prot;Acc:Q9M9V6]	Chr1:6515429:6519282:1	GO:0006952,GO:0008909,GO:0009058,GO:0009507,GO:0009697,GO:0042372,GO:0009536	defense response|isochorismate synthase activity|biosynthetic process|chloroplast|salicylic acid biosynthetic process|phylloquinone biosynthetic process|plastid	path:ath00130,path:ath00903	Ubiquinone and other terpenoid-quinone biosynthesis|Limonene and pinene degradation
AT3G05720	6.04055	0.989219	11.0919	11.2128	3.48707	0.000573399	0.00197898	Up	0.0823322	0.0393236	0	0.340796	0.325477	0.267816	protein_coding	AT3G05720	Importin subunit alpha-7 [Source:UniProtKB/Swiss-Prot;Acc:Q9M9X7]	Chr3:1687992:1691736:-1
AT2G26180	47.3981	30.6635	64.1327	2.0915	1.06454	0.00030474	0.00111183	Up	0.950027	1.2918	0.731094	2.01049	2.06139	2.10215	protein_coding	AT2G26180	IQ-domain 6 [Source:TAIR;Acc:AT2G26180]	Chr2:11143290:11145103:-1	GO:0005516,GO:0005634	calmodulin binding|nucleus
AT4G09020	1491.58	988.837	1994.33	2.01684	1.0121	4.52e-37	1.85e-35	Up	14.199	13.6802	16.1436	29.1021	31.3636	32.9548	protein_coding	AT4G09020	Isoamylase 3, chloroplastic [Source:UniProtKB/Swiss-Prot;Acc:Q9M0S5]	Chr4:5784074:5789002:1	GO:0004556,GO:0005975,GO:0005983,GO:0009507,GO:0043169,GO:0009570,GO:0009569,GO:0019156	alpha-amylase activity|carbohydrate metabolic process|starch catabolic process|chloroplast|cation binding|chloroplast stroma|chloroplast starch grain|isoamylase activity
AT1G77860	27.0271	8.96461	45.0895	5.02972	2.33048	1.16e-07	7.19e-07	Up	0.686044	0.0777562	0.279147	2.52671	2.44421	1.96791	protein_coding	AT1G77860	Rhomboid-related intramembrane serine protease family protein [Source:TAIR;Acc:AT1G77860]	Chr1:29282643:29284458:-1	GO:0000139,GO:0004252,GO:0016021,GO:0016485	Golgi membrane|serine-type endopeptidase activity|integral component of membrane|protein processing
AT2G46110	80.474	52.912	108.036	2.04181	1.02985	6.62e-06	3.21e-05	Up	2.88713	2.7963	1.27355	4.7407	4.90021	4.86192	protein_coding	AT2G46110	3-methyl-2-oxobutanoate hydroxymethyltransferase 1, mitochondrial [Source:UniProtKB/Swiss-Prot;Acc:O82357]	Chr2:18954570:18956530:-1	GO:0003864,GO:0008168,GO:0009507,GO:0015940,GO:0032259,GO:0046872,GO:0005739	3-methyl-2-oxobutanoate hydroxymethyltransferase activity|methyltransferase activity|chloroplast|pantothenate biosynthetic process|methylation|metal ion binding|mitochondrion	path:ath00770	Pantothenate and CoA biosynthesis
AT5G01050	32.8359	18.1443	47.5274	2.61941	1.38924	0.000136177	0.000532822	Up	0.363124	0.411517	0.174675	0.614229	1.09073	0.437598	protein_coding	AT5G01050	Laccase-9 [Source:UniProtKB/Swiss-Prot;Acc:Q9LFD1]	Chr5:18086:20812:-1	GO:0005576,GO:0046274,GO:0048046,GO:0052716,GO:0055114	extracellular region|lignin catabolic process|apoplast|hydroquinone:oxygen oxidoreductase activity|oxidation-reduction process
AT3G27940	70.677	11.3123	130.042	11.4956	3.52301	2.01e-33	6.98e-32	Up	0.842849	0.737585	0.816448	10.1619	10.4371	10.7705	protein_coding	AT3G27940	LOB domain-containing protein 26 [Source:UniProtKB/Swiss-Prot;Acc:Q9LIJ0]	Chr3:10373251:10376461:1	GO:0005634,GO:0008150	nucleus|biological_process
AT5G01540	58.8104	34.5684	83.0524	2.40255	1.26457	2.97e-06	1.51e-05	Up	0.567373	0.747907	0.727182	1.42432	1.74583	1.76173	protein_coding	AT5G01540	L-type lectin-domain containing receptor kinase VI.2 [Source:UniProtKB/Swiss-Prot;Acc:Q9M021]	Chr5:210979:213472:-1
AT5G10530	151.334	66.5268	236.14	3.54955	1.82764	1.61e-24	3.61e-23	Up	1.64472	1.71294	1.42668	5.97722	5.82462	5.05253	protein_coding	AT5G10530	L-type lectin-domain containing receptor kinase IX.1 [Source:UniProtKB/Swiss-Prot;Acc:Q9LXA5]	Chr5:3324978:3326933:-1
AT1G48030	6260.76	3911.2	8610.31	2.20145	1.13845	3.15e-66	3.35e-64	Up	124.907	115.954	125.058	257.637	263.589	262.183	protein_coding	AT1G48030	Dihydrolipoyl dehydrogenase 1, mitochondrial [Source:UniProtKB/Swiss-Prot;Acc:Q9M5K3]	Chr1:17717133:17719141:-1	GO:0005739,GO:0045454,GO:0050660,GO:0055114,GO:0004148,GO:0006086,GO:0009570,GO:0009941,GO:0009507,GO:0005730,GO:0046685,GO:0005829	mitochondrion|cell redox homeostasis|flavin adenine dinucleotide binding|oxidation-reduction process|dihydrolipoyl dehydrogenase activity|acetyl-CoA biosynthetic process from pyruvate|chloroplast stroma|chloroplast envelope|chloroplast|nucleolus|response to arsenic-containing substance|cytosol	path:ath01200,path:ath00010,path:ath00020,path:ath00620,path:ath00630,path:ath00640,path:ath00260,path:ath00280	Carbon metabolism|Glycolysis / Gluconeogenesis|Citrate cycle (TCA cycle)|Pyruvate metabolism|Glyoxylate and dicarboxylate metabolism|Propanoate metabolism|Glycine, serine and threonine metabolism|Valine, leucine and isoleucine degradation
AT1G25054	1831.28	1213.24	2449.31	2.01881	1.01351	0.0180907	0.0435502	Up	0	0	2.94431	3.05787	0.640752	7.27014	protein_coding	AT1G25054	Probable UDP-3-O-[3-hydroxymyristoyl] N-acetylglucosamine deacetylase 5 [Source:UniProtKB/Swiss-Prot;Acc:F4IAW1]	Chr1:8798483:8806360:1
AT5G24660	23.136	9.3086	36.9633	3.97088	1.98946	1.09e-05	5.09e-05	Up	0.830105	1.1599	1.11192	3.60195	5.689	3.85682	protein_coding	AT5G24660	response to low sulfur 2 [Source:TAIR;Acc:AT5G24660]	Chr5:8443279:8443834:-1	GO:0003674,GO:0005634,GO:0031347,GO:0009658,GO:0045893	molecular_function|nucleus|regulation of defense response|chloroplast organization|positive regulation of transcription, DNA-templated
AT3G49570	18.8763	4.86617	32.8864	6.75816	2.75663	1.54e-07	9.41e-07	Up	0.721771	0.670817	0.354952	3.72654	4.26434	3.16838	protein_coding	AT3G49570	response to low sulfur 3 [Source:TAIR;Acc:AT3G49570]	Chr3:18372533:18373024:-1	GO:0003674,GO:0005575,GO:0008150	molecular_function|cellular_component|biological_process
AT5G57030	1369.7	892.348	1847.06	2.06988	1.04955	2.09e-38	9e-37	Up	25.9636	27.4926	29.4809	51.01	57.7508	62.9355	protein_coding	AT5G57030	Lycopene epsilon cyclase, chloroplastic [Source:UniProtKB/Swiss-Prot;Acc:Q38932]	Chr5:23077265:23080053:1	GO:0004497,GO:0009507,GO:0009765,GO:0016021,GO:0016705,GO:0031969,GO:0044550,GO:0055114,GO:0016123,GO:0016117,GO:0045435	monooxygenase activity|chloroplast|photosynthesis, light harvesting|integral component of membrane|oxidoreductase activity, acting on paired donors, with incorporation or reduction of molecular oxygen|chloroplast membrane|secondary metabolite biosynthetic process|oxidation-reduction process|xanthophyll biosynthetic process|carotenoid biosynthetic process|lycopene epsilon cyclase activity	path:ath00906	Carotenoid biosynthesis
AT5G65070	65.0289	32.3806	97.6773	3.01654	1.59289	1.06e-09	8.28e-09	Up	1.11981	0.581588	0.959922	2.32604	1.96213	1.80107	protein_coding	AT5G65070	K-box region and MADS-box transcription factor family protein [Source:TAIR;Acc:AT5G65070]	Chr5:25992243:25996174:1	GO:0003677,GO:0003700,GO:0005634,GO:0006351,GO:0006355,GO:0016021,GO:0046983,GO:0009910,GO:0005886	DNA binding|transcription factor activity, sequence-specific DNA binding|nucleus|transcription, DNA-templated|regulation of transcription, DNA-templated|integral component of membrane|protein dimerization activity|negative regulation of flower development|plasma membrane
AT4G36950	14.9158	6.67626	23.1553	3.46831	1.79423	0.00116057	0.0037363	Up	0.223955	0.266086	0.393107	0.9775	1.00721	0.967617	protein_coding	AT4G36950	mitogen-activated protein kinase kinase kinase 21 [Source:TAIR;Acc:AT4G36950]	Chr4:17422572:17423901:-1	GO:0004702,GO:0005524,GO:0005737,GO:0005886	receptor signaling protein serine/threonine kinase activity|ATP binding|cytoplasm|plasma membrane
AT2G17780	518.678	335.026	702.329	2.09634	1.06787	5.32e-24	1.16e-22	Up	7.43635	7.05882	5.83708	13.4654	13.5172	12.1237	protein_coding	AT2G17780	Protein MID1-COMPLEMENTING ACTIVITY 2 [Source:UniProtKB/Swiss-Prot;Acc:Q3EBY6]	Chr2:7724885:7727404:-1	GO:0005634,GO:0005737,GO:0005886,GO:0016021,GO:0048528,GO:0070509,GO:0005262,GO:0070588	nucleus|cytoplasm|plasma membrane|integral component of membrane|post-embryonic root development|calcium ion import|calcium channel activity|calcium ion transmembrane transport
AT1G63940	2222.7	1293.58	3151.83	2.43652	1.28482	4.35e-43	2.28e-41	Up	26.2402	21.4953	23.7947	55.6764	61.7526	56.4055	protein_coding	AT1G63940	Monodehydroascorbate reductase, chloroplastic [Source:UniProtKB/Swiss-Prot;Acc:P92947]	Chr1:23729979:23733892:1	GO:0009507,GO:0016491,GO:0016656,GO:0055114,GO:0005739,GO:0009570,GO:0046686,GO:0009409,GO:0010319,GO:0005524,GO:0005829	chloroplast|oxidoreductase activity|monodehydroascorbate reductase (NADH) activity|oxidation-reduction process|mitochondrion|chloroplast stroma|response to cadmium ion|response to cold|stromule|ATP binding|cytosol	path:ath00053	Ascorbate and aldarate metabolism
AT5G56580	152.572	82.4307	222.713	2.70182	1.43393	1.18e-16	1.66e-15	Up	3.11973	3.93489	2.0119	8.17176	7.89738	8.33233	protein_coding	AT5G56580	Mitogen-activated protein kinase kinase 6 [Source:UniProtKB/Swiss-Prot;Acc:Q9FJV0]	Chr5:22904689:22906661:-1	GO:0004702,GO:0005524,GO:0005856,GO:0009507,GO:0016301,GO:0004708,GO:0005515,GO:0009524,GO:0007112,GO:0010311	receptor signaling protein serine/threonine kinase activity|ATP binding|cytoskeleton|chloroplast|kinase activity|MAP kinase kinase activity|protein binding|phragmoplast|male meiosis cytokinesis|lateral root formation	path:ath04626	Plant-pathogen interaction
AT4G35520	42.7729	23.2069	62.3389	2.68622	1.42558	8.82e-06	4.2e-05	Up	0.282018	0.259043	0.203449	0.508059	0.742955	0.56433	protein_coding	AT4G35520	MUTL protein homolog 3 [Source:TAIR;Acc:AT4G35520]	Chr4:16865488:16871764:1	GO:0000795,GO:0003697,GO:0005524,GO:0005634,GO:0005712,GO:0006298,GO:0007131,GO:0016887,GO:0030983,GO:0032300,GO:0032390,GO:0005694	synaptonemal complex|single-stranded DNA binding|ATP binding|nucleus|chiasma|mismatch repair|reciprocal meiotic recombination|ATPase activity|mismatched DNA binding|mismatch repair complex|MutLbeta complex|chromosome	path:ath03430	Mismatch repair
AT2G39200	222.517	132.489	312.546	2.35903	1.23819	4.25e-08	2.77e-07	Up	2.4976	4.25435	2.61436	8.6567	7.64332	5.73508	protein_coding	AT2G39200	MLO-like protein 12 [Source:UniProtKB/Swiss-Prot;Acc:O80961]	Chr2:16356148:16359813:-1	GO:0005516,GO:0005886,GO:0006952,GO:0008219,GO:0016021,GO:0009817,GO:0010150	calmodulin binding|plasma membrane|defense response|cell death|integral component of membrane|defense response to fungus, incompatible interaction|leaf senescence
AT4G29170	88.3177	58.4529	118.182	2.02184	1.01567	3.47e-06	1.75e-05	Up	1.13255	1.02065	1.61203	2.58588	2.69748	3.88528	protein_coding	AT4G29170	Meiotic nuclear division protein 1 homolog [Source:UniProtKB/Swiss-Prot;Acc:Q8GYD2]	Chr4:14382839:14385375:1
AT1G01560	173.443	111.36	235.527	2.11502	1.08067	1.97e-11	1.82e-10	Up	2.05369	3.10572	2.46325	4.97246	4.56081	5.87536	protein_coding	AT1G01560	Mitogen-activated protein kinase 11 [Source:UniProtKB/Swiss-Prot;Acc:Q9LMM5]	Chr1:202136:204335:1	GO:0005524,GO:0005634,GO:0016301,GO:0004707,GO:0007165,GO:0009737,GO:0005515,GO:0005829	ATP binding|nucleus|kinase activity|MAP kinase activity|signal transduction|response to abscisic acid|protein binding|cytosol	path:ath04933	AGE-RAGE signaling pathway in diabetic complications
AT1G07880	93.5292	57.607	129.451	2.24715	1.16809	5.4e-08	3.49e-07	Up	1.87174	1.83748	2.21754	3.9491	4.78998	5.59522	protein_coding	AT1G07880	Mitogen-activated protein kinase 13 [Source:UniProtKB/Swiss-Prot;Acc:Q9LQQ9]	Chr1:2434030:2435763:-1			path:ath04933	AGE-RAGE signaling pathway in diabetic complications
AT5G07460	161.77	97.5663	225.973	2.3161	1.21169	8.03e-13	8.34e-12	Up	4.36754	5.38642	4.79831	10.4084	12.5271	11.7089	protein_coding	AT5G07460	Peptide methionine sulfoxide reductase A2 [Source:UniProtKB/Swiss-Prot;Acc:Q9LY15]	Chr5:2360634:2362013:-1
AT4G25540	54.8486	30.0922	79.6049	2.64536	1.40347	4.71e-07	2.7e-06	Up	0.385708	0.313681	0.343479	1.01501	0.923032	1.18176	protein_coding	AT4G25540	DNA mismatch repair protein MSH3 [Source:UniProtKB/Swiss-Prot;Acc:O65607]	Chr4:13042557:13048213:-1	GO:0000228,GO:0000404,GO:0000710,GO:0005524,GO:0005634,GO:0007131,GO:0008094,GO:0032300,GO:0043570,GO:0003684,GO:0005515,GO:0006298,GO:0030983	nuclear chromosome|heteroduplex DNA loop binding|meiotic mismatch repair|ATP binding|nucleus|reciprocal meiotic recombination|DNA-dependent ATPase activity|mismatch repair complex|maintenance of DNA repeat elements|damaged DNA binding|protein binding|mismatch repair|mismatched DNA binding	path:ath03430	Mismatch repair
AT4G17380	16.6026	5.74171	27.4634	4.78315	2.25796	3.46e-05	0.000149863	Up	0.113359	0.0439826	0.145541	0.477097	0.477468	0.227351	protein_coding	AT4G17380	DNA mismatch repair protein MSH4 [Source:UniProtKB/Swiss-Prot;Acc:F4JP48]	Chr4:9708684:9714135:1	GO:0000710,GO:0000795,GO:0003684,GO:0005524,GO:0005634,GO:0006298,GO:0007131,GO:0008094,GO:0030983,GO:0032300,GO:0045143,GO:0051026,GO:0000794,GO:0007129,GO:0010777,GO:0043073,GO:0009506	meiotic mismatch repair|synaptonemal complex|damaged DNA binding|ATP binding|nucleus|mismatch repair|reciprocal meiotic recombination|DNA-dependent ATPase activity|mismatched DNA binding|mismatch repair complex|homologous chromosome segregation|chiasma assembly|condensed nuclear chromosome|synapsis|meiotic mismatch repair involved in reciprocal meiotic recombination|germ cell nucleus|plasmodesma
AT3G20475	36.1329	23.4652	48.8006	2.0797	1.05637	0.00237798	0.0071728	Up	0.127112	0.289659	0.575719	0.783634	0.566902	0.582824	protein_coding	AT3G20475	DNA mismatch repair protein MSH5 [Source:UniProtKB/Swiss-Prot;Acc:F4JEP5]	Chr3:7143454:7151014:1	GO:0000710,GO:0000795,GO:0003684,GO:0005524,GO:0005634,GO:0006298,GO:0008094,GO:0030983,GO:0032300,GO:0045143,GO:0000794,GO:0007131,GO:0010777,GO:0043073,GO:0051026	meiotic mismatch repair|synaptonemal complex|damaged DNA binding|ATP binding|nucleus|mismatch repair|DNA-dependent ATPase activity|mismatched DNA binding|mismatch repair complex|homologous chromosome segregation|condensed nuclear chromosome|reciprocal meiotic recombination|meiotic mismatch repair involved in reciprocal meiotic recombination|germ cell nucleus|chiasma assembly
AT3G09390	11094.3	6062.32	16126.3	2.66008	1.41147	1.51e-106	3.71e-104	Up	810.632	815.57	799.233	2138.52	2022.86	2082.95	protein_coding	AT3G09390	Metallothionein-like protein 2A [Source:UniProtKB/Swiss-Prot;Acc:P25860]	Chr3:2889486:2890229:-1	GO:0006878,GO:0005507	cellular copper ion homeostasis|copper ion binding
AT3G23250	798.619	431.325	1165.91	2.7031	1.43461	2.29e-52	1.62e-50	Up	11.8618	15.1921	13.207	34.78	35.4884	36.5839	protein_coding	AT3G23250	myb domain protein 15 [Source:TAIR;Acc:AT3G23250]	Chr3:8309209:8310826:1	GO:0003677,GO:0005634,GO:0003700,GO:0009651,GO:0009723,GO:0009733,GO:0009753,GO:0046686,GO:0010200,GO:0006355	DNA binding|nucleus|transcription factor activity, sequence-specific DNA binding|response to salt stress|response to ethylene|response to auxin|response to jasmonic acid|response to cadmium ion|response to chitin|regulation of transcription, DNA-templated
AT1G56650	17.8627	5.00789	30.7174	6.13381	2.61678	1.04e-05	4.92e-05	Up	0.126613	0.180703	0.409898	1.72353	1.88007	0.925603	protein_coding	AT1G56650	Transcription factor MYB75 [Source:UniProtKB/Swiss-Prot;Acc:Q9FE25]	Chr1:21233595:21235137:-1			path:ath04712	Circadian rhythm - plant
AT1G66390	16.1426	3.85171	28.4336	7.38206	2.88402	5.12e-07	2.91e-06	Up	0.213356	0.35103	0.264153	2.02755	1.51312	1.3816	protein_coding	AT1G66390	Transcription factor MYB90 [Source:UniProtKB/Swiss-Prot;Acc:Q9ZTC3]	Chr1:24763957:24765541:1	GO:0003677,GO:0003700,GO:0005634,GO:0006351,GO:0006355,GO:0005515,GO:0080167	DNA binding|transcription factor activity, sequence-specific DNA binding|nucleus|transcription, DNA-templated|regulation of transcription, DNA-templated|protein binding|response to karrikin
ATCG00890	5.98187	2.20859	9.75516	4.41692	2.14304	0.0231225	0.0539079	Up	0	0.0711608	0.127966	0.622342	0.254668	0.322761	protein_coding	ATCG00890	NADH-Ubiquinone/plastoquinone (complex I) protein [Source:TAIR;Acc:ATCG00890]	ChrPt:94941:96795:-1	GO:0009507	chloroplast
ATCG01110	2.80799	0.63284	4.98314	7.87426	2.97714	0.0491932	0.10345	Up	0	0.0537184	0.048406	0.207077	0.191349	0.284031	protein_coding	ATCG01110	NAD(P)H-quinone oxidoreductase subunit H, chloroplastic [Source:UniProtKB/Swiss-Prot;Acc:P56753]	ChrPt:122011:123192:-1	GO:0005739,GO:0006810,GO:0009535,GO:0009772,GO:0016655,GO:0019684,GO:0048038,GO:0051287,GO:0055114,GO:0009507,GO:0009534,GO:0009570,GO:0003959	mitochondrion|transport|chloroplast thylakoid membrane|photosynthetic electron transport in photosystem II|oxidoreductase activity, acting on NAD(P)H, quinone or similar compound as acceptor|photosynthesis, light reaction|quinone binding|NAD binding|oxidation-reduction process|chloroplast|chloroplast thylakoid|chloroplast stroma|NADPH dehydrogenase activity
AT4G11010	1073.71	710.318	1437.11	2.02319	1.01663	3.68e-24	8.11e-23	Up	44.6464	48.623	49.9731	87.1648	104.599	96.7223	protein_coding	AT4G11010	Nucleoside diphosphate kinase III, chloroplastic/mitochondrial [Source:UniProtKB/Swiss-Prot;Acc:O49203]	Chr4:6732580:6734361:-1	GO:0004550,GO:0005524,GO:0005758,GO:0006163,GO:0006165,GO:0006183,GO:0006220,GO:0006228,GO:0006241,GO:0009142,GO:0009507,GO:0009543,GO:0005743,GO:0005739,GO:0006979,GO:0009536,GO:0008270,GO:0050897,GO:0005829,GO:0005794	nucleoside diphosphate kinase activity|ATP binding|mitochondrial intermembrane space|purine nucleotide metabolic process|nucleoside diphosphate phosphorylation|GTP biosynthetic process|pyrimidine nucleotide metabolic process|UTP biosynthetic process|CTP biosynthetic process|nucleoside triphosphate biosynthetic process|chloroplast|chloroplast thylakoid lumen|mitochondrial inner membrane|mitochondr…	path:ath00230,path:ath00240	Purine metabolism|Pyrimidine metabolism
AT2G17730	387.889	225.919	549.859	2.43388	1.28326	1.17e-27	3.09e-26	Up	12.5602	10.6339	10.3063	28.4627	27.7697	30.821	protein_coding	AT2G17730	NEP1-interacting protein 2 [Source:UniProtKB/Swiss-Prot;Acc:Q8GT74]	Chr2:7703856:7705750:1	GO:0008270,GO:0009535,GO:0016021,GO:0005515,GO:0009299,GO:0009416,GO:0031351	zinc ion binding|chloroplast thylakoid membrane|integral component of membrane|protein binding|mRNA transcription|response to light stimulus|integral component of plastid membrane
AT3G47960	2382.77	1170.14	3595.4	3.07263	1.61947	7.76e-105	1.87e-102	Up	32.2363	30.4773	29.453	94.7674	90.6176	93.2189	protein_coding	AT3G47960	Protein NRT1/ PTR FAMILY 2.10 [Source:UniProtKB/Swiss-Prot;Acc:Q944G5]	Chr3:17697942:17700833:-1	GO:0005215,GO:0005886,GO:0006810,GO:0006857,GO:0016020,GO:0016021,GO:0009506,GO:0005794,GO:0090448,GO:0090449,GO:1901349	transporter activity|plasma membrane|transport|oligopeptide transport|membrane|integral component of membrane|plasmodesma|Golgi apparatus|glucosinolate:proton symporter activity|phloem glucosinolate loading|glucosinolate transport
AT5G46050	188.506	77.1042	299.907	3.88963	1.95963	8.67e-33	2.94e-31	Up	1.76464	2.74547	2.7593	7.9939	8.75272	9.61203	protein_coding	AT5G46050	Protein NRT1/ PTR FAMILY 5.2 [Source:UniProtKB/Swiss-Prot;Acc:Q9FNL7]	Chr5:18675035:18679146:-1	GO:0005215,GO:0005886,GO:0006857,GO:0016020,GO:0016021,GO:0009611,GO:0042538,GO:0043201,GO:0080052,GO:0080053,GO:0009737,GO:0009751,GO:0009753,GO:0042742,GO:0042936,GO:0042937,GO:0042938,GO:0042939	transporter activity|plasma membrane|oligopeptide transport|membrane|integral component of membrane|response to wounding|hyperosmotic salinity response|response to leucine|response to histidine|response to phenylalanine|response to abscisic acid|response to salicylic acid|response to jasmonic acid|defense response to bacterium|dipeptide transporter activity|tripeptide transporter activity|dipepti…
AT3G16980	15.8911	7.82981	23.9524	3.05913	1.61312	0.025968	0.0597186	Up	0.519194	1.78882	0.24436	0.887066	3.12139	4.18187	protein_coding	AT3G16980	DNA-directed RNA polymerases II, IV and V subunit 9A [Source:UniProtKB/Swiss-Prot;Acc:Q6NLH0]	Chr3:5794436:5795827:1	GO:0001193,GO:0003677,GO:0003899,GO:0005634,GO:0006283,GO:0006351,GO:0006367,GO:0008270,GO:0000419,GO:0005665	maintenance of transcriptional fidelity during DNA-templated transcription elongation from RNA polymerase II promoter|DNA binding|DNA-directed RNA polymerase activity|nucleus|transcription-coupled nucleotide-excision repair|transcription, DNA-templated|transcription initiation from RNA polymerase II promoter|zinc ion binding|DNA-directed RNA polymerase V complex|DNA-directed RNA polymerase II, co…	path:ath00230,path:ath00240,path:ath03020	Purine metabolism|Pyrimidine metabolism|RNA polymerase
AT1G12940	7.07672	1.60099	12.5525	7.84041	2.97093	0.00467746	0.0131573	Up	0.0592181	0.0293728	0.0536618	0.2852	0.523688	0.160776	protein_coding	AT1G12940	High affinity nitrate transporter 2.5 [Source:UniProtKB/Swiss-Prot;Acc:Q9LPV5]	Chr1:4416405:4418590:1	GO:0005886,GO:0015112,GO:0016021,GO:0042128,GO:0055085	plasma membrane|nitrate transmembrane transporter activity|integral component of membrane|nitrate assimilation|transmembrane transport	path:ath00910	Nitrogen metabolism
AT5G50200	96.1083	42.1422	150.074	3.56114	1.83234	9.1e-17	1.29e-15	Up	2.3299	1.3303	1.97649	6.68834	7.02063	7.19433	protein_coding	AT5G50200	High-affinity nitrate transporter 3.1 [Source:UniProtKB/Swiss-Prot;Acc:Q9FGS5]	Chr5:20436180:20437726:1
AT1G30110	164.148	82.3827	245.914	2.98502	1.57774	1.08e-20	1.92e-19	Up	3.19486	3.67174	3.2101	8.96119	10.0337	12.405	protein_coding	AT1G30110	Nudix hydrolase 25 [Source:UniProtKB/Swiss-Prot;Acc:Q9C6Z2]	Chr1:10581735:10584080:1
AT4G12720	3192.76	1843.48	4542.04	2.46384	1.30091	3.02e-75	3.93e-73	Up	35.8522	48.1346	42.4364	96.8434	104.059	100.489	protein_coding	AT4G12720	Nudix hydrolase 7 [Source:UniProtKB/Swiss-Prot;Acc:Q9SU14]	Chr4:7487301:7490077:1	GO:0000210,GO:0005634,GO:0016787,GO:0046872,GO:0047631,GO:0005829,GO:0051287,GO:0080041,GO:0006979,GO:0009651,GO:0010193,GO:0009626,GO:0009870,GO:0010581,GO:0080042,GO:0017110,GO:0042742,GO:0070212,GO:0005515,GO:0005737,GO:0005886	NAD+ diphosphatase activity|nucleus|hydrolase activity|metal ion binding|ADP-ribose diphosphatase activity|cytosol|NAD binding|ADP-ribose pyrophosphohydrolase activity|response to oxidative stress|response to salt stress|response to ozone|plant-type hypersensitive response|defense response signaling pathway, resistance gene-dependent|regulation of starch biosynthetic process|ADP-glucose pyrophosp…
AT2G28900	2435.62	1402.11	3469.12	2.47421	1.30697	7.61e-71	9.06e-69	Up	80.8362	88.348	83.4594	216.657	214.259	226.984	protein_coding	AT2G28900	Outer envelope pore protein 16-1, chloroplastic [Source:UniProtKB/Swiss-Prot;Acc:Q9ZV24]	Chr2:12414114:12415578:-1
AT4G14700	15.0406	4.87036	25.2108	5.17638	2.37194	2.3e-05	0.000102691	Up	0.149659	0.104571	0.0553177	0.550658	0.401878	0.55627	protein_coding	AT4G14700	Origin of replication complex subunit 1A [Source:UniProtKB/Swiss-Prot;Acc:Q710E8]	Chr4:8422231:8424760:1	GO:0003677,GO:0003682,GO:0005524,GO:0005634,GO:0006260,GO:0006351,GO:0008270,GO:0000808,GO:0005515,GO:0006355,GO:0010385	DNA binding|chromatin binding|ATP binding|nucleus|DNA replication|transcription, DNA-templated|zinc ion binding|origin recognition complex|protein binding|regulation of transcription, DNA-templated|double-stranded methylated DNA binding
ATMG01370	54.0588	22.2837	85.8339	3.85188	1.94556	2.66e-11	2.43e-10	Up	0.349418	1.05625	0.66435	2.21879	4.07233	4.54379	protein_coding	ATMG01370	Uncharacterized mitochondrial protein AtMg01370 [Source:UniProtKB/Swiss-Prot;Acc:P92565]	ChrMt:360717:361052:-1	GO:0003674,GO:0005739,GO:0008150,GO:0016021,GO:0031966	molecular_function|mitochondrion|biological_process|integral component of membrane|mitochondrial membrane
ATMG00660	26.3081	14.7164	37.8997	2.57534	1.36476	0.0188223	0.0451041	Up	1.04861	0.754233	0.439459	2.21544	1.20633	2.13433	protein_coding	ATMG00660	Uncharacterized mitochondrial protein AtMg00660 [Source:UniProtKB/Swiss-Prot;Acc:P93318]	ChrMt:190104:190553:-1	GO:0003674,GO:0005739,GO:0008150	molecular_function|mitochondrion|biological_process
ATMG00690	20.3529	12.5527	28.1532	2.2428	1.1653	0.0142611	0.0353986	Up	0.928857	0.745284	0.596846	1.30591	1.32547	2.35851	protein_coding	ATMG00690	hypothetical protein [Source:TAIR;Acc:ATMG00690]	ChrMt:203588:204310:-1	GO:0005739	mitochondrion
ATMG01090	17.6936	9.30426	26.0829	2.80333	1.48714	0.00287165	0.00850094	Up	1.00737	0.387529	0.839351	1.50456	2.02917	2.22259	protein_coding	ATMG01090	Uncharacterized mitochondrial protein AtMg01090 [Source:UniProtKB/Swiss-Prot;Acc:P92541]	ChrMt:279463:280251:1	GO:0003674,GO:0005739,GO:0008150,GO:0016021,GO:0031966	molecular_function|mitochondrion|biological_process|integral component of membrane|mitochondrial membrane
ATMG00670	9.24094	4.49291	13.989	3.11356	1.63857	0.0170254	0.0412522	Up	0.0600646	0.0589333	0	0.678403	0.0687562	0.177553	protein_coding	ATMG00670	Uncharacterized mitochondrial protein AtMg00670 [Source:UniProtKB/Swiss-Prot;Acc:P93319]	ChrMt:191055:191882:-1	GO:0003674,GO:0005739,GO:0008150,GO:0016021,GO:0031966	molecular_function|mitochondrion|biological_process|integral component of membrane|mitochondrial membrane
AT3G56980	21.7243	5.36008	38.0886	7.10596	2.82903	6.19e-09	4.41e-08	Up	0.0833303	0.244198	0.545764	2.61498	1.90615	2.74802	protein_coding	AT3G56980	Transcription factor ORG3 [Source:UniProtKB/Swiss-Prot;Acc:Q9M1K0]	Chr3:21086546:21087494:-1
AT5G39550	136.667	69.7454	203.588	2.91901	1.54548	3.49e-17	5.06e-16	Up	1.48234	1.26339	1.39984	4.08206	3.99494	3.67255	protein_coding	AT5G39550	E3 ubiquitin-protein ligase ORTHRUS 1 [Source:UniProtKB/Swiss-Prot;Acc:Q9FKA7]	Chr5:15837210:15840638:-1
AT1G57820	447.735	242.955	652.515	2.68575	1.42532	5.13e-36	1.99e-34	Up	4.398	3.8371	4.03854	10.6941	10.9379	10.4076	protein_coding	AT1G57820	E3 ubiquitin-protein ligase ORTHRUS 2 [Source:UniProtKB/Swiss-Prot;Acc:Q8VYZ0]	Chr1:21414170:21417946:-1
AT1G66050	39.8024	20.8552	58.7496	2.81702	1.49417	0.023214	0.0540985	Up	0.310121	0.276919	0.380127	0.833875	1.74801	0.769749	protein_coding	AT1G66050	E3 ubiquitin-protein ligase ORTHRUS 5 [Source:UniProtKB/Swiss-Prot;Acc:Q680I0]	Chr1:24589487:24592747:1
AT3G63370	306.788	203.219	410.358	2.01928	1.01384	3.23e-15	4.07e-14	Up	2.38703	2.42423	2.17229	4.05361	4.67516	3.91992	protein_coding	AT3G63370	Tetratricopeptide repeat (TPR)-like superfamily protein [Source:TAIR;Acc:AT3G63370]	Chr3:23402076:23405991:1	GO:0005739,GO:0009507,GO:0031425	mitochondrion|chloroplast|chloroplast RNA processing
AT3G52430	298.026	113.228	482.823	4.26416	2.09226	3.51e-53	2.59e-51	Up	2.84354	3.02169	3.01156	12.9157	11.598	12.9721	protein_coding	AT3G52430	Lipase-like PAD4 [Source:UniProtKB/Swiss-Prot;Acc:Q9S745]	Chr3:19431371:19434403:1	GO:0004806,GO:0005634,GO:0006629,GO:0009626,GO:0009873,GO:0016042,GO:0016740,GO:0009617,GO:0009751,GO:0009862,GO:0016298,GO:1900426,GO:1901183,GO:2000031,GO:0005515,GO:0009816,GO:0010225,GO:0005737,GO:0009625,GO:0010150,GO:1900367,GO:0051707,GO:0031348,GO:0010105,GO:0080151,GO:2000022,GO:0009627,GO:0002213,GO:0001666,GO:0010310,GO:0010618,GO:0010942,GO:0071327,GO:0080142	triglyceride lipase activity|nucleus|lipid metabolic process|plant-type hypersensitive response|ethylene-activated signaling pathway|lipid catabolic process|transferase activity|response to bacterium|response to salicylic acid|systemic acquired resistance, salicylic acid mediated signaling pathway|lipase activity|positive regulation of defense response to bacterium|positive regulation of camalexi…
AT5G53450	2925.6	1770.96	4080.23	2.30396	1.20412	9.88e-64	9.99e-62	Up	37.3351	37.8019	38.607	85.8805	87.2264	87.0709	protein_coding	AT5G53450	Probable plastid-lipid-associated protein 14, chloroplastic [Source:UniProtKB/Swiss-Prot;Acc:Q9LV04]	Chr5:21688763:21692429:1	GO:0004722,GO:0005576,GO:0046872,GO:0003993,GO:0009506	protein serine/threonine phosphatase activity|extracellular region|metal ion binding|acid phosphatase activity|plasmodesma
AT3G17790	79.1924	47.0625	111.322	2.36542	1.24209	1.44e-07	8.81e-07	Up	1.46746	2.83406	2.4371	4.91747	5.91184	5.10325	protein_coding	AT3G17790	Purple acid phosphatase 17 [Source:UniProtKB/Swiss-Prot;Acc:Q9SCX8]	Chr3:6089605:6091231:1	GO:0004601,GO:0004722,GO:0005576,GO:0046872,GO:0055114,GO:0009986,GO:0016791,GO:0030643,GO:0042542,GO:0003993,GO:0016311	peroxidase activity|protein serine/threonine phosphatase activity|extracellular region|metal ion binding|oxidation-reduction process|cell surface|phosphatase activity|cellular phosphate ion homeostasis|response to hydrogen peroxide|acid phosphatase activity|dephosphorylation
AT4G24890	13.9764	4.2417	23.7111	5.59	2.48285	2.52e-05	0.000111785	Up	0.196575	0.0816261	0.0528302	0.64762	0.230858	0.476065	protein_coding	AT4G24890	Probable inactive purple acid phosphatase 24 [Source:UniProtKB/Swiss-Prot;Acc:Q8H1R2]	Chr4:12811479:12814449:-1	GO:0004722,GO:0005576,GO:0046872,GO:0005618,GO:0003993,GO:0016311	protein serine/threonine phosphatase activity|extracellular region|metal ion binding|cell wall|acid phosphatase activity|dephosphorylation
AT5G63140	891.958	576.037	1207.88	2.09688	1.06825	2.55e-32	8.5e-31	Up	21.8251	22.4615	25.1124	48.1036	50.0691	50.56	protein_coding	AT5G63140	Probable inactive purple acid phosphatase 29 [Source:UniProtKB/Swiss-Prot;Acc:Q9FMK9]	Chr5:25328119:25329799:1	GO:0004722,GO:0005576,GO:0046872,GO:0003993,GO:0016311	protein serine/threonine phosphatase activity|extracellular region|metal ion binding|acid phosphatase activity|dephosphorylation
AT5G09820	525.44	304.327	746.554	2.45313	1.29462	0.000123889	0.000487327	Up	7.7277	9.55826	9.19192	18.343	18.5817	26.3806	protein_coding	AT5G09820	Probable plastid-lipid-associated protein 7, chloroplastic [Source:UniProtKB/Swiss-Prot;Acc:Q5M755]	Chr5:3055779:3057447:-1	GO:0004722,GO:0005576,GO:0046872,GO:0003993,GO:0016311	protein serine/threonine phosphatase activity|extracellular region|metal ion binding|acid phosphatase activity|dephosphorylation
AT2G01890	955.218	388.726	1521.71	3.91461	1.96887	1.77e-101	3.83e-99	Up	15.5676	13.4181	14.1138	54.6235	57.6237	53.8834	protein_coding	AT2G01890	Purple acid phosphatase 8 [Source:UniProtKB/Swiss-Prot;Acc:Q8VYZ2]	Chr2:396768:399208:-1	GO:0004722,GO:0005576,GO:0046872,GO:0016311,GO:0003993	protein serine/threonine phosphatase activity|extracellular region|metal ion binding|dephosphorylation|acid phosphatase activity
AT5G08490	28.2149	15.926	40.5038	2.54325	1.34667	0.000712288	0.00241382	Up	0.289446	0.442555	0.31107	0.898126	0.841119	0.72312	protein_coding	AT5G08490	Putative pentatricopeptide repeat-containing protein At5g08490 [Source:UniProtKB/Swiss-Prot;Acc:Q9FNN9]	Chr5:2745208:2747757:-1
AT2G33760	20.9834	13.7131	28.2537	2.06035	1.04289	0.0227522	0.0531229	Up	0.46533	0.378398	0.608945	0.86593	1.02154	0.77872	protein_coding	AT2G33760	Pentatricopeptide repeat-containing protein At2g33760 [Source:UniProtKB/Swiss-Prot;Acc:P93011]	Chr2:14275800:14277551:1	GO:0005739,GO:0008270	mitochondrion|zinc ion binding
AT1G14870	874.066	572.83	1175.3	2.05174	1.03685	2.51e-30	7.67e-29	Up	45.458	42.9673	39.1191	78.6772	80.6548	76.1776	protein_coding	AT1G14870	Protein PLANT CADMIUM RESISTANCE 2 [Source:UniProtKB/Swiss-Prot;Acc:Q9LQU4]	Chr1:5128375:5129523:-1	GO:0003674,GO:0005737,GO:0016021,GO:0005886,GO:0006979	molecular_function|cytoplasm|integral component of membrane|plasma membrane|response to oxidative stress
AT1G52200	639.36	301.584	977.135	3.24	1.696	1.35e-39	6.12e-38	Up	16.1296	14.4759	17.0015	62.1353	51.4378	53.7618	protein_coding	AT1G52200	Protein PLANT CADMIUM RESISTANCE 8 [Source:UniProtKB/Swiss-Prot;Acc:Q9M815]	Chr1:19442068:19443529:-1	GO:0003674,GO:0005886,GO:0016021,GO:0006979	molecular_function|plasma membrane|integral component of membrane|response to oxidative stress
AT5G24314	1520.4	985.173	2055.62	2.08656	1.06113	5.45e-41	2.64e-39	Up	35.8555	35.3095	28.0798	67.6761	71.8458	60.5231	protein_coding	AT5G24314	plastid transcriptionally active7 [Source:TAIR;Acc:AT5G24314]	Chr5:8277700:8279240:1
AT2G02100	2598.45	1423.06	3773.84	2.65192	1.40704	1.64e-82	2.41e-80	Up	231.106	235.145	242.253	610.084	628.102	666.14	protein_coding	AT2G02100	Defensin-like protein 2 [Source:UniProtKB/Swiss-Prot;Acc:Q39182]	Chr2:528350:529108:1
AT4G15215	131.718	79.9302	183.505	2.29582	1.19901	5.64e-11	5e-10	Up	0.652125	1.02059	0.822541	1.66568	1.68127	2.21601	protein_coding	AT4G15215	pleiotropic drug resistance 13 [Source:TAIR;Acc:AT4G15215]	Chr4:8672070:8679176:1
AT5G09980	32.8097	20.1719	45.4475	2.25301	1.17185	0.000982116	0.00322031	Up	1.518	1.43975	2.24191	3.91152	3.5381	3.33564	protein_coding	AT5G09980	Elicitor peptide 4 [Source:UniProtKB/Swiss-Prot;Acc:Q9FIA9]	Chr5:3122731:3123964:1
AT4G33870	14.7177	1.31199	28.1234	21.4357	4.42194	4.64e-10	3.76e-09	Up	0.0505592	0.101287	0	1.16045	1.42012	0.537788	protein_coding	AT4G33870	Peroxidase superfamily protein [Source:TAIR;Acc:AT4G33870]	Chr4:16234670:16236492:-1	GO:0004601,GO:0005576	peroxidase activity|extracellular region	path:ath00940	Phenylpropanoid biosynthesis
AT1G23540	8.76808	4.70618	12.83	2.7262	1.44689	0.0458523	0.0973675	Up	0.0457412	0.0452304	0.224419	0.319252	0.166561	0.23177	protein_coding	AT1G23540	Proline-rich receptor-like protein kinase PERK12 [Source:UniProtKB/Swiss-Prot;Acc:Q9ZUE0]	Chr1:8346827:8349786:-1	GO:0004674,GO:0005524,GO:0005886,GO:0006468,GO:0016021,GO:0016301,GO:0032502	protein serine/threonine kinase activity|ATP binding|plasma membrane|protein phosphorylation|integral component of membrane|kinase activity|developmental process
AT1G68740	79.0315	45.0431	113.02	2.50915	1.3272	1.02e-08	7.1e-08	Up	0.712379	0.871484	0.734111	1.74789	1.81414	2.06852	protein_coding	AT1G68740	Phosphate transporter PHO1 homolog 1 [Source:UniProtKB/Swiss-Prot;Acc:Q93ZF5]	Chr1:25812449:25816657:-1
AT4G25350	64.3765	42.4357	86.3172	2.03407	1.02437	8.03e-05	0.000327749	Up	0.77818	0.94654	0.833111	1.7997	1.62351	1.53631	protein_coding	AT4G25350	Phosphate transporter PHO1 homolog 4 [Source:UniProtKB/Swiss-Prot;Acc:Q6R8G6]	Chr4:12963382:12966448:-1
AT1G12370	65.6223	32.4439	98.8007	3.04527	1.60657	6.48e-10	5.18e-09	Up	0.819418	0.79778	0.734755	1.78944	2.41044	2.58485	protein_coding	AT1G12370	Deoxyribodipyrimidine photo-lyase [Source:UniProtKB/Swiss-Prot;Acc:Q9SB00]	Chr1:4206374:4208951:-1	GO:0000166,GO:0003677,GO:0003904,GO:0005634,GO:0006351,GO:0003700,GO:0006355,GO:0016036,GO:0055063,GO:0007623,GO:0071486,GO:0003913,GO:0009650,GO:0000719	nucleotide binding|DNA binding|deoxyribodipyrimidine photo-lyase activity|nucleus|transcription, DNA-templated|transcription factor activity, sequence-specific DNA binding|regulation of transcription, DNA-templated|cellular response to phosphate starvation|sulfate ion homeostasis|circadian rhythm|cellular response to high light intensity|DNA photolyase activity|UV protection|photoreactive repair
AT3G46970	7252.49	4215.28	10289.7	2.44105	1.2875	6.96e-85	1.09e-82	Up	63.7566	58.1864	57.9223	144.467	149.247	135.823	protein_coding	AT3G46970	Alpha-glucan phosphorylase 2, cytosolic [Source:UniProtKB/Swiss-Prot;Acc:Q9SD76]	Chr3:17301394:17306446:-1	GO:0004645,GO:0005737,GO:0005980,GO:0008184,GO:0016757,GO:0030170,GO:0005829,GO:0009414,GO:0046686,GO:0009507	phosphorylase activity|cytoplasm|glycogen catabolic process|glycogen phosphorylase activity|transferase activity, transferring glycosyl groups|pyridoxal phosphate binding|cytosol|response to water deprivation|response to cadmium ion|chloroplast	path:ath00500,path:ath04931	Starch and sucrose metabolism|Insulin resistance
AT4G00370	2066.22	1364.26	2768.18	2.02907	1.02082	5.59e-42	2.78e-40	Up	36.3928	37.8448	38.3799	73.5173	76.788	72.7423	protein_coding	AT4G00370	Ascorbate transporter, chloroplastic [Source:UniProtKB/Swiss-Prot;Acc:Q8GX78]	Chr4:162897:166357:-1
AT1G68890	1733.34	975.855	2490.82	2.55244	1.35188	2.5e-67	2.72e-65	Up	8.18526	8.86985	8.41697	20.6722	21.3573	22.0132	protein_coding	AT1G68890	Protein PHYLLO, chloroplastic [Source:UniProtKB/Swiss-Prot;Acc:Q15KI9]	Chr1:25896945:25906714:1	GO:0005739,GO:0009063,GO:0009234,GO:0016021,GO:0030976,GO:0031969,GO:0046872,GO:0070204,GO:0070205,GO:0042372,GO:0042550	mitochondrion|cellular amino acid catabolic process|menaquinone biosynthetic process|integral component of membrane|thiamine pyrophosphate binding|chloroplast membrane|metal ion binding|2-succinyl-5-enolpyruvyl-6-hydroxy-3-cyclohexene-1-carboxylic-acid synthase activity|2-succinyl-6-hydroxy-2,4-cyclohexadiene-1-carboxylate synthase activity|phylloquinone biosynthetic process|photosystem I stabili…	path:ath00130	Ubiquinone and other terpenoid-quinone biosynthesis
AT5G20240	23.8561	15.3647	32.3475	2.10531	1.07403	0.0116465	0.0296362	Up	0.455602	0.837629	0.765097	1.07488	1.61729	1.20478	protein_coding	AT5G20240	Floral homeotic protein PISTILLATA [Source:UniProtKB/Swiss-Prot;Acc:P48007]	Chr5:6829042:6831515:1	GO:0003677,GO:0003700,GO:0005634,GO:0006351,GO:0006355,GO:0030154,GO:0046983,GO:0005515,GO:0005737	DNA binding|transcription factor activity, sequence-specific DNA binding|nucleus|transcription, DNA-templated|regulation of transcription, DNA-templated|cell differentiation|protein dimerization activity|protein binding|cytoplasm
AT3G07960	133.21	84.8385	181.581	2.14032	1.09783	1.21e-08	8.39e-08	Up	1.04856	1.41328	1.14165	2.57298	2.1538	2.95689	protein_coding	AT3G07960	Phosphatidylinositol 4-phosphate 5-kinase 6 [Source:UniProtKB/Swiss-Prot;Acc:Q9SFB8]	Chr3:2534887:2538372:1	GO:0005524,GO:0005634,GO:0016308,GO:0016324,GO:0072583,GO:0090406	ATP binding|nucleus|1-phosphatidylinositol-4-phosphate 5-kinase activity|apical plasma membrane|clathrin-mediated endocytosis|pollen tube	path:ath00562,path:ath04070,path:ath04144	Inositol phosphate metabolism|Phosphatidylinositol signaling system|Endocytosis
AT2G19690	29.5722	19.0746	40.0698	2.10069	1.07086	0.00376915	0.0108516	Up	1.63812	1.57236	1.07729	2.38697	3.14544	3.87305	protein_coding	AT2G19690	Phospholipase A2-beta [Source:UniProtKB/Swiss-Prot;Acc:Q8GZB4]	Chr2:8503217:8504821:1	GO:0004623,GO:0005509,GO:0005576,GO:0016042,GO:0009630,GO:0009733,GO:0030307,GO:0005783,GO:0009416,GO:0010119,GO:0009555,GO:0009846,GO:0009860	phospholipase A2 activity|calcium ion binding|extracellular region|lipid catabolic process|gravitropism|response to auxin|positive regulation of cell growth|endoplasmic reticulum|response to light stimulus|regulation of stomatal movement|pollen development|pollen germination|pollen tube growth
AT5G53580	1049.65	681.605	1417.7	2.07994	1.05654	2.22e-24	4.95e-23	Up	26.3944	31.0441	23.0247	54.3017	50.7051	55.9975	protein_coding	AT5G53580	Pyridoxal reductase, chloroplastic [Source:UniProtKB/Swiss-Prot;Acc:Q56Y42]	Chr5:21765054:21767000:-1	GO:0004033,GO:0009507,GO:0042820,GO:0055114,GO:0009443,GO:0042821,GO:0050236,GO:0070402	aldo-keto reductase (NADP) activity|chloroplast|vitamin B6 catabolic process|oxidation-reduction process|pyridoxal 5'-phosphate salvage|pyridoxal biosynthetic process|pyridoxine:NADP 4-dehydrogenase activity|NADPH binding	path:ath00750	Vitamin B6 metabolism
AT1G48020	6.45044	1.59681	11.3041	7.07915	2.82358	0.00297993	0.0087839	Up	0.0949767	0	0.168212	0.659719	1.38406	0.681108	protein_coding	AT1G48020	Pectinesterase inhibitor 1 [Source:UniProtKB/Swiss-Prot;Acc:Q9LNF2]	Chr1:17716051:17716808:-1	GO:0005576,GO:0046910,GO:0071944,GO:0009860,GO:0090404	extracellular region|pectinesterase inhibitor activity|cell periphery|pollen tube growth|pollen tube tip
AT3G16250	1748.41	1109.33	2387.49	2.15219	1.10581	9.69e-46	5.45e-44	Up	54.3948	62.0428	59.7985	123.236	131.879	123.119	protein_coding	AT3G16250	Photosynthetic NDH subunit of subcomplex B 3, chloroplastic [Source:UniProtKB/Swiss-Prot;Acc:Q9LU21]	Chr3:5506931:5508414:-1
AT2G39470	2787.06	1786.47	3787.64	2.12018	1.08419	2.76e-51	1.9e-49	Up	56.5968	59.0546	67.7371	116.565	128.866	127.417	protein_coding	AT2G39470	Photosynthetic NDH subunit of lumenal location 1, chloroplastic [Source:UniProtKB/Swiss-Prot;Acc:O80634]	Chr2:16476216:16477843:1
AT1G08260	605.151	362.81	847.493	2.33591	1.22399	6.93e-33	2.37e-31	Up	1.76572	2.4257	2.83081	4.80893	5.93349	5.5832	protein_coding	AT1G08260	DNA polymerase epsilon catalytic subunit A [Source:UniProtKB/Swiss-Prot;Acc:F4HW04]	Chr1:2590944:2606892:1			path:ath00230,path:ath00240,path:ath03030,path:ath03410,path:ath03420	Purine metabolism|Pyrimidine metabolism|DNA replication|Base excision repair|Nucleotide excision repair
AT2G27120	5.1275	1.63476	8.62024	5.27309	2.39865	0.0186783	0.0448061	Up	0	0.0399426	0	0.00781966	0.0862387	0.0744619	protein_coding	AT2G27120	DNA polymerase epsilon catalytic subunit B [Source:UniProtKB/Swiss-Prot;Acc:F4IFN6]	Chr2:11581223:11594346:1			path:ath00230,path:ath00240,path:ath03030,path:ath03410,path:ath03420	Purine metabolism|Pyrimidine metabolism|DNA replication|Base excision repair|Nucleotide excision repair
AT5G54190	43.8547	10.8633	76.846	7.07393	2.82251	4.56e-16	6.13e-15	Up	0.349303	0.381595	0.431212	1.92934	2.36708	2.46584	protein_coding	AT5G54190	Protochlorophyllide reductase A, chloroplastic [Source:UniProtKB/Swiss-Prot;Acc:Q42536]	Chr5:21990912:21992812:-1	GO:0009507,GO:0015979,GO:0015995,GO:0016491,GO:0055114,GO:0016630,GO:0009723,GO:0009534,GO:0009941	chloroplast|photosynthesis|chlorophyll biosynthetic process|oxidoreductase activity|oxidation-reduction process|protochlorophyllide reductase activity|response to ethylene|chloroplast thylakoid|chloroplast envelope	path:ath00860	Porphyrin and chlorophyll metabolism
AT1G65390	3564.29	1241.34	5887.25	4.74267	2.2457	2.43e-130	8.56e-128	Up	31.1124	43.3741	38.693	183.422	177.65	192.481	protein_coding	AT1G65390	Protein PHLOEM PROTEIN 2-LIKE A5 [Source:UniProtKB/Swiss-Prot;Acc:Q9C5Q9]	Chr1:24292478:24294631:1
AT1G31200	30.5113	19.9713	41.0514	2.05552	1.0395	0.00389625	0.011177	Up	0.972141	1.3803	1.23883	2.52222	1.16098	2.22056	protein_coding	AT1G31200	Protein PHLOEM PROTEIN 2-LIKE A9 [Source:UniProtKB/Swiss-Prot;Acc:Q9SA16]	Chr1:11146923:11147678:-1
AT2G02310	6.70611	2.26326	11.149	4.92606	2.30043	0.00740785	0.0198133	Up	0.258961	0.0629968	0.057935	0.49941	0	0.287608	protein_coding	AT2G02310	Putative F-box protein PP2-B6 [Source:UniProtKB/Swiss-Prot;Acc:Q9ZVR0]	Chr2:608759:610130:-1
AT3G16650	58.8381	37.1331	80.5431	2.16904	1.11706	3.21e-05	0.00013969	Up	0.848344	0.593289	1.1456	1.78911	2.07898	2.09408	protein_coding	AT3G16650	Protein pleiotropic regulator PRL2 [Source:UniProtKB/Swiss-Prot;Acc:Q39190]	Chr3:5671067:5675324:1	GO:0000166,GO:0000398,GO:0000974,GO:0005634,GO:0005662,GO:0071011,GO:0071013,GO:0080008,GO:0005515	nucleotide binding|mRNA splicing, via spliceosome|Prp19 complex|nucleus|DNA replication factor A complex|precatalytic spliceosome|catalytic step 2 spliceosome|Cul4-RING E3 ubiquitin ligase complex|protein binding
AT2G32230	1093.83	709.099	1478.56	2.08513	1.06014	7.11e-35	2.62e-33	Up	21.1613	22.0408	21.6856	40.7497	46.7394	42.8721	protein_coding	AT2G32230	Proteinaceous RNase P 1, chloroplastic/mitochondrial [Source:UniProtKB/Swiss-Prot;Acc:Q66GI4]	Chr2:13679529:13682236:-1	GO:0005739,GO:0004526,GO:0008033,GO:0009507,GO:0001682	mitochondrion|ribonuclease P activity|tRNA processing|chloroplast|tRNA 5'-leader removal	path:ath03013	RNA transport
AT2G36590	32.8446	12.5022	53.187	4.2542	2.08889	3.53e-08	2.32e-07	Up	0.386779	0.424275	0.5947	2.11792	2.48549	1.6373	protein_coding	AT2G36590	Proline transporter 3 [Source:UniProtKB/Swiss-Prot;Acc:Q9SJP9]	Chr2:15343006:15345337:-1
AT3G56910	5432.2	3591.93	7272.46	2.02467	1.01768	6.62e-53	4.79e-51	Up	312.757	337.454	332.068	648.055	661.705	717.218	protein_coding	AT3G56910	50S ribosomal protein 5, chloroplastic [Source:UniProtKB/Swiss-Prot;Acc:Q9LER7]	Chr3:21069411:21070356:-1	GO:0003674,GO:0005840,GO:0009507,GO:0009941,GO:0009535,GO:0009579,GO:0032544,GO:0080158	molecular_function|ribosome|chloroplast|chloroplast envelope|chloroplast thylakoid membrane|thylakoid|plastid translation|chloroplast ribulose bisphosphate carboxylase complex biogenesis
AT5G58650	1081.46	689.903	1473.02	2.13512	1.09432	4.26e-37	1.75e-35	Up	115.188	111.372	123.047	246.133	232.669	213.932	protein_coding	AT5G58650	Protein PSY1 [Source:UniProtKB/Swiss-Prot;Acc:Q941C7]	Chr5:23699708:23700226:-1	GO:0005576,GO:0008083,GO:0042127,GO:0009658	extracellular region|growth factor activity|regulation of cell proliferation|chloroplast organization
AT5G61560	245.999	162.706	329.292	2.02384	1.0171	2.71e-13	2.91e-12	Up	2.53843	2.41878	2.32629	5.26464	4.87423	5.11275	protein_coding	AT5G61560	U-box domain-containing protein 51 [Source:UniProtKB/Swiss-Prot;Acc:Q9FKG5]	Chr5:24752850:24756718:1	GO:0004674,GO:0004842,GO:0005524,GO:0005634,GO:0006468,GO:0016301,GO:0016567,GO:0016874,GO:0005886,GO:0009507	protein serine/threonine kinase activity|ubiquitin-protein transferase activity|ATP binding|nucleus|protein phosphorylation|kinase activity|protein ubiquitination|ligase activity|plasma membrane|chloroplast
AT5G51270	15.5358	8.33208	22.7395	2.72916	1.44845	0.00519927	0.014467	Up	0.101504	0.218777	0.148458	0.436631	0.242939	0.430204	protein_coding	AT5G51270	Putative U-box domain-containing protein 53 [Source:UniProtKB/Swiss-Prot;Acc:Q9LU47]	Chr5:20835137:20838262:-1	GO:0004674,GO:0004842,GO:0005524,GO:0005634,GO:0006468,GO:0016301,GO:0016567,GO:0016874	protein serine/threonine kinase activity|ubiquitin-protein transferase activity|ATP binding|nucleus|protein phosphorylation|kinase activity|protein ubiquitination|ligase activity
AT3G54110	674.162	434.861	913.463	2.10059	1.07079	1.42e-27	3.73e-26	Up	16.2614	15.2883	18.3213	32.5967	38.7982	36.9727	protein_coding	AT3G54110	Mitochondrial uncoupling protein 1 [Source:UniProtKB/Swiss-Prot;Acc:O81845]	Chr3:20038680:20041210:1	GO:0003735,GO:0005739,GO:0005743,GO:0006412,GO:0006810,GO:0006839,GO:0016021,GO:0017077,GO:0009507,GO:0009853,GO:0005774,GO:0009506	structural constituent of ribosome|mitochondrion|mitochondrial inner membrane|translation|transport|mitochondrial transport|integral component of membrane|oxidative phosphorylation uncoupler activity|chloroplast|photorespiration|vacuolar membrane|plasmodesma
AT2G36570	166.523	104.379	228.668	2.19075	1.13143	1.76e-06	9.23e-06	Up	1.72813	1.95674	2.45306	3.8513	4.26063	5.38229	protein_coding	AT2G36570	Leucine-rich repeat receptor-like protein kinase PXC1 [Source:UniProtKB/Swiss-Prot;Acc:Q9SJQ1]	Chr2:15335496:15337927:1	GO:0004672,GO:0004674,GO:0005524,GO:0005886,GO:0006468,GO:0007169,GO:0016021,GO:0016301,GO:0009834	protein kinase activity|protein serine/threonine kinase activity|ATP binding|plasma membrane|protein phosphorylation|transmembrane receptor protein tyrosine kinase signaling pathway|integral component of membrane|kinase activity|plant-type secondary cell wall biogenesis
AT3G30720	55.0106	32.7203	77.301	2.36248	1.2403	8.68e-06	4.14e-05	Up	2.63329	2.63623	1.56292	5.94423	8.64212	7.4723	protein_coding	AT3G30720	Protein QQS [Source:UniProtKB/Swiss-Prot;Acc:Q3E7K4]	Chr3:12349047:12349832:1	GO:0003674,GO:0005739,GO:0005829,GO:0019252,GO:0005515,GO:0005634,GO:0051247,GO:2000905	molecular_function|mitochondrion|cytosol|starch biosynthetic process|protein binding|nucleus|positive regulation of protein metabolic process|negative regulation of starch metabolic process
AT1G18200	227.875	151.869	303.88	2.00093	1.00067	5.95e-12	5.79e-11	Up	6.21513	8.93822	8.06249	14.8766	16.3088	15.1592	protein_coding	AT1G18200	Ras-related protein RABA6b [Source:UniProtKB/Swiss-Prot;Acc:Q0WQN4]	Chr1:6265416:6266937:-1
AT5G10260	42.9677	24.5203	61.4151	2.50467	1.32462	8.86e-05	0.000358127	Up	1.1556	1.8411	0.372331	2.7377	2.75416	2.70992	protein_coding	AT5G10260	Ras-related protein RABH1e [Source:UniProtKB/Swiss-Prot;Acc:Q9LFT9]	Chr5:3219991:3221515:1
AT1G48630	516.298	326.237	706.36	2.16518	1.11448	1.35e-25	3.2e-24	Up	20.6405	19.8271	19.0934	39.718	42.9535	42.0172	protein_coding	AT1G48630	Receptor for activated C kinase 1B [Source:UniProtKB/Swiss-Prot;Acc:Q9C4Z6]	Chr1:17981773:17983327:-1
AT3G18130	398.733	211.377	586.088	2.77271	1.4713	1.25e-35	4.78e-34	Up	9.89123	12.0215	10.8445	27.7538	29.394	31.7816	protein_coding	AT3G18130	Receptor for activated C kinase 1C [Source:UniProtKB/Swiss-Prot;Acc:Q9LV28]	Chr3:6210904:6212433:-1
AT2G28560	16.7194	9.71129	23.7276	2.4433	1.28883	0.00967715	0.0251361	Up	0.208762	0.247388	0.111179	0.368517	0.0502171	0.223165	protein_coding	AT2G28560	DNA repair protein RAD51 homolog 2 [Source:UniProtKB/Swiss-Prot;Acc:Q9SK02]	Chr2:12236615:12239124:-1	GO:0000150,GO:0000400,GO:0000707,GO:0000724,GO:0003677,GO:0003690,GO:0003697,GO:0004520,GO:0005524,GO:0005634,GO:0005657,GO:0005737,GO:0006312,GO:0007131,GO:0008094,GO:0010212,GO:0033063,GO:0042148,GO:0006281	recombinase activity|four-way junction DNA binding|meiotic DNA recombinase assembly|double-strand break repair via homologous recombination|DNA binding|double-stranded DNA binding|single-stranded DNA binding|endodeoxyribonuclease activity|ATP binding|nucleus|replication fork|cytoplasm|mitotic recombination|reciprocal meiotic recombination|DNA-dependent ATPase activity|response to ionizing radiati…	path:ath03440	Homologous recombination
AT2G45280	66.8207	38.9014	94.74	2.43539	1.28415	5.22e-07	2.97e-06	Up	0.706554	0.652212	1.25481	2.26909	3.34385	2.92078	protein_coding	AT2G45280	DNA repair protein RAD51 homolog 3 [Source:UniProtKB/Swiss-Prot;Acc:Q8GXF0]	Chr2:18670009:18672277:1	GO:0000150,GO:0000400,GO:0000730,GO:0000794,GO:0003677,GO:0003684,GO:0003690,GO:0003697,GO:0004520,GO:0005524,GO:0005634,GO:0005654,GO:0006281,GO:0006310,GO:0006312,GO:0008094,GO:0010212,GO:0042148,GO:0070192,GO:0005515,GO:0000724,GO:0007126,GO:0007131,GO:0007140,GO:0007143,GO:0016444,GO:0045003	recombinase activity|four-way junction DNA binding|DNA recombinase assembly|condensed nuclear chromosome|DNA binding|damaged DNA binding|double-stranded DNA binding|single-stranded DNA binding|endodeoxyribonuclease activity|ATP binding|nucleus|nucleoplasm|DNA repair|DNA recombination|mitotic recombination|DNA-dependent ATPase activity|response to ionizing radiation|strand invasion|chromosome orga…	path:ath03440	Homologous recombination
AT3G04550	4037.45	2580.93	5493.97	2.12868	1.08996	1.47e-56	1.21e-54	Up	65.7986	64.8872	67.1046	135.342	141.962	137.765	protein_coding	AT3G04550	Rubisco accumulation factor 2, chloroplastic [Source:UniProtKB/Swiss-Prot;Acc:Q9SR19]	Chr3:1225922:1227436:1
AT1G67090	176199	115359	237038	2.05478	1.03898	7.23e-14	8.13e-13	Up	6294.65	7423.78	6162.64	13303.6	13605.8	11904.1	protein_coding	AT1G67090	Ribulose bisphosphate carboxylase small chain 1A, chloroplastic [Source:UniProtKB/Swiss-Prot;Acc:P10795]	Chr1:25048158:25049424:-1			path:ath01200,path:ath00630,path:ath00710	Carbon metabolism|Glyoxylate and dicarboxylate metabolism|Carbon fixation in photosynthetic organisms
AT5G47910	5228.14	2735.37	7720.92	2.82263	1.49704	1.16e-108	2.99e-106	Up	38.4697	39.7006	39.5708	111.62	105.804	117.154	protein_coding	AT5G47910	Respiratory burst oxidase homolog protein D [Source:UniProtKB/Swiss-Prot;Acc:Q9FIJ0]	Chr5:19397443:19402061:1	GO:0004601,GO:0005509,GO:0005634,GO:0016021,GO:0055114,GO:0006952,GO:0072593,GO:0016174,GO:0009408,GO:0043069,GO:0005886,GO:0050832,GO:0009611,GO:0007231,GO:0033500,GO:0005794	peroxidase activity|calcium ion binding|nucleus|integral component of membrane|oxidation-reduction process|defense response|reactive oxygen species metabolic process|NAD(P)H oxidase activity|response to heat|negative regulation of programmed cell death|plasma membrane|defense response to fungus|response to wounding|osmosensory signaling pathway|carbohydrate homeostasis|Golgi apparatus	path:ath04626	Plant-pathogen interaction
AT1G10930	620.234	371.299	869.169	2.34089	1.22705	4.76e-34	1.69e-32	Up	3.82003	3.49844	3.87386	8.65455	8.78444	8.72145	protein_coding	AT1G10930	ATP-dependent DNA helicase Q-like 4A [Source:UniProtKB/Swiss-Prot;Acc:Q8L840]	Chr1:3647894:3655590:-1			path:ath03440	Homologous recombination
AT1G27880	59.1236	26.329	91.9183	3.49114	1.8037	7.82e-11	6.84e-10	Up	0.462161	0.436533	0.38383	1.1876	1.69642	1.72765	protein_coding	AT1G27880	ATP-dependent DNA helicase Q-like 5 [Source:UniProtKB/Swiss-Prot;Acc:Q0WVW7]	Chr1:9708924:9714089:1	GO:0005524,GO:0005634,GO:0008026,GO:0042631	ATP binding|nucleus|ATP-dependent helicase activity|cellular response to water deprivation
AT5G27680	86.1733	53.8942	118.452	2.19787	1.13611	4.71e-07	2.7e-06	Up	0.606769	0.65102	0.699515	1.51665	1.81867	1.52212	protein_coding	AT5G27680	ATP-dependent DNA helicase Q-like SIM [Source:UniProtKB/Swiss-Prot;Acc:Q9FT69]	Chr5:9793790:9798961:-1	GO:0000724,GO:0003677,GO:0005524,GO:0005634,GO:0005694,GO:0005737,GO:0008026,GO:0009378,GO:0043140,GO:0046872,GO:0006281,GO:0032508,GO:0043138	double-strand break repair via homologous recombination|DNA binding|ATP binding|nucleus|chromosome|cytoplasm|ATP-dependent helicase activity|four-way junction helicase activity|ATP-dependent 3'-5' DNA helicase activity|metal ion binding|DNA repair|DNA duplex unwinding|3'-5' DNA helicase activity
AT2G24680	28.8799	10.0045	47.7554	4.7734	2.25502	2.3e-08	1.55e-07	Up	0.0507253	0.148594	0.0674659	0.783789	0.748751	0.66569	protein_coding	AT2G24680	B3 domain-containing protein REM12 [Source:UniProtKB/Swiss-Prot;Acc:P0CAP4]	Chr2:10493263:10496878:-1	GO:0003677,GO:0003700,GO:0005634,GO:0006351,GO:0006355	DNA binding|transcription factor activity, sequence-specific DNA binding|nucleus|transcription, DNA-templated|regulation of transcription, DNA-templated
AT4G05390	530.601	351.552	709.65	2.01862	1.01337	2.08e-22	4.13e-21	Up	12.8341	11.6388	8.79095	23.274	20.7237	22.1363	protein_coding	AT4G05390	Ferredoxin--NADP reductase, root isozyme 1, chloroplastic [Source:UniProtKB/Swiss-Prot;Acc:Q9M0V6]	Chr4:2738531:2740667:-1	GO:0004324,GO:0009507,GO:0015979,GO:0016491,GO:0055114,GO:0005507	ferredoxin-NADP+ reductase activity|chloroplast|photosynthesis|oxidoreductase activity|oxidation-reduction process|copper ion binding	path:ath00195	Photosynthesis
AT4G11370	23.1019	11.7782	34.4256	2.92284	1.54737	0.0117352	0.0298343	Up	2.05062	1.96837	0.344051	3.58336	2.89017	6.35366	protein_coding	AT4G11370	RING-H2 zinc finger protein RHA1a [Source:UniProtKB/Swiss-Prot;Acc:Q9SUS4]	Chr4:6907674:6908386:1	GO:0008270	zinc ion binding
AT3G17840	348.652	225.44	471.865	2.09309	1.06563	4.15e-18	6.34e-17	Up	4.04866	4.87324	4.26529	9.25724	9.33287	8.42574	protein_coding	AT3G17840	Probable inactive receptor kinase RLK902 [Source:UniProtKB/Swiss-Prot;Acc:Q9LVI6]	Chr3:6106028:6108675:1	GO:0003735,GO:0004672,GO:0004674,GO:0005524,GO:0005737,GO:0005886,GO:0006412,GO:0006468,GO:0007169,GO:0016021,GO:0016301,GO:0022626,GO:0022625,GO:0005829,GO:0009620,GO:0009506	structural constituent of ribosome|protein kinase activity|protein serine/threonine kinase activity|ATP binding|cytoplasm|plasma membrane|translation|protein phosphorylation|transmembrane receptor protein tyrosine kinase signaling pathway|integral component of membrane|kinase activity|cytosolic ribosome|cytosolic large ribosomal subunit|cytosol|response to fungus|plasmodesma
AT1G71400	1022.18	523.121	1521.24	2.908	1.54003	4.84e-68	5.36e-66	Up	11.874	11.5048	12.7913	36.0211	33.9966	36.6739	protein_coding	AT1G71400	Receptor-like protein 12 [Source:UniProtKB/Swiss-Prot;Acc:Q9C9H7]	Chr1:26909835:26912597:1	GO:0005886,GO:0006952,GO:0016021,GO:0007165	plasma membrane|defense response|integral component of membrane|signal transduction
AT1G01700	11.1108	4.87454	17.3471	3.55872	1.83136	0.0040057	0.0114583	Up	0.299684	0.145594	0.102872	0.396604	0.61974	0.818357	protein_coding	AT1G01700	Rop guanine nucleotide exchange factor 2 [Source:UniProtKB/Swiss-Prot;Acc:Q9LQ89]	Chr1:259495:261474:-1	GO:0005634,GO:0005089	nucleus|Rho guanyl-nucleotide exchange factor activity
AT3G02920	110.774	73.0093	148.539	2.03452	1.02469	1.42e-05	6.57e-05	Up	1.95089	1.8494	2.38813	4.80078	4.25104	3.32544	protein_coding	AT3G02920	Replication protein A 32 kDa subunit B [Source:UniProtKB/Swiss-Prot;Acc:Q8LFJ8]	Chr3:650597:654350:-1			path:ath03030,path:ath03420,path:ath03430,path:ath03440	DNA replication|Nucleotide excision repair|Mismatch repair|Homologous recombination
AT2G01290	705.492	415.3	995.683	2.3975	1.26153	2.18e-38	9.4e-37	Up	17.0738	17.149	16.1599	39.4605	42.3101	38.3886	protein_coding	AT2G01290	Probable ribose-5-phosphate isomerase 2 [Source:UniProtKB/Swiss-Prot;Acc:Q9ZU38]	Chr2:148919:150382:-1	GO:0005737,GO:0009052,GO:0004751,GO:0008219,GO:0010228	cytoplasm|pentose-phosphate shunt, non-oxidative branch|ribose-5-phosphate isomerase activity|cell death|vegetative to reproductive phase transition of meristem	path:ath01200,path:ath01230,path:ath00030,path:ath00710	Carbon metabolism|Biosynthesis of amino acids|Pentose phosphate pathway|Carbon fixation in photosynthetic organisms
AT1G78630	8637.44	5264.19	12010.7	2.28159	1.19004	6.4e-75	8.19e-73	Up	214.308	222.317	259.363	481.768	527.947	582.583	protein_coding	AT1G78630	50S ribosomal protein L13, chloroplastic [Source:UniProtKB/Swiss-Prot;Acc:Q9SYL9]	Chr1:29575956:29577658:1			path:ath03010	Ribosome
ATMG00080	11.4762	5.67852	17.2739	3.04197	1.605	0.0107001	0.0274805	Up	0.941518	0	0.132211	1.41631	0.630581	1.72999	protein_coding	ATMG00080	ribosomal protein L16 [Source:TAIR;Acc:ATMG00080]	ChrMt:25076:25615:-1	GO:0000311,GO:0003735,GO:0005739,GO:0005762,GO:0005840,GO:0006412,GO:0009507,GO:0019843,GO:0032543,GO:0009570,GO:0009941	plastid large ribosomal subunit|structural constituent of ribosome|mitochondrion|mitochondrial large ribosomal subunit|ribosome|translation|chloroplast|rRNA binding|mitochondrial translation|chloroplast stroma|chloroplast envelope
AT1G48350	3378.86	2009.37	4748.34	2.3631	1.24068	6.4e-52	4.48e-50	Up	133.354	148.73	170.909	326.556	361.008	363.288	protein_coding	AT1G48350	50S ribosomal protein L18, chloroplastic [Source:UniProtKB/Swiss-Prot;Acc:Q9SX68]	Chr1:17867204:17868342:1	GO:0003723,GO:0003735,GO:0005737,GO:0006412,GO:0015934,GO:0009507,GO:0005773,GO:0005774,GO:0005886,GO:0022625,GO:0005515,GO:0005794	RNA binding|structural constituent of ribosome|cytoplasm|translation|large ribosomal subunit|chloroplast|vacuole|vacuolar membrane|plasma membrane|cytosolic large ribosomal subunit|protein binding|Golgi apparatus	path:ath03010	Ribosome
ATCG01300	5.67854	1.92795	9.42914	4.89077	2.29006	0.0154388	0.0378888	Up	0.556108	0.548527	0	3.32242	0.679183	0	protein_coding	ATCG01300	50S ribosomal protein L23, chloroplastic [Source:UniProtKB/Swiss-Prot;Acc:P61845]	ChrPt:152506:152787:1
AT5G40950	5553.06	3609	7497.11	2.07733	1.05473	2.67e-18	4.11e-17	Up	192.097	198.979	248.887	410.778	439.68	501.955	protein_coding	AT5G40950	50S ribosomal protein L27, chloroplastic [Source:UniProtKB/Swiss-Prot;Acc:Q9FLN4]	Chr5:16410782:16412063:1	GO:0003735,GO:0005762,GO:0005840,GO:0006412,GO:0009507,GO:0009579,GO:0009570,GO:0009941,GO:0009735	structural constituent of ribosome|mitochondrial large ribosomal subunit|ribosome|translation|chloroplast|thylakoid|chloroplast stroma|chloroplast envelope|response to cytokinin	path:ath03010	Ribosome
AT1G29070	3222.71	2061.71	4383.7	2.12625	1.08831	4.68e-29	1.35e-27	Up	201.361	232.506	200.902	456.466	456.638	456.955	protein_coding	AT1G29070	50S ribosomal protein L34, chloroplastic [Source:UniProtKB/Swiss-Prot;Acc:Q9LP37]	Chr1:10149791:10151360:1	GO:0003735,GO:0005840,GO:0006412,GO:0009507,GO:0019843,GO:0042254	structural constituent of ribosome|ribosome|translation|chloroplast|rRNA binding|ribosome biogenesis	path:ath03010	Ribosome
AT2G40205	31.3142	20.3068	42.3217	2.08412	1.05944	0.042982	0.0921203	Up	0	0	0	0	0	0	protein_coding	AT2G40205	60S ribosomal protein L41 [Source:UniProtKB/Swiss-Prot;Acc:P62120]	Chr2:16792317:16792531:-1	GO:0003735,GO:0005840,GO:0006412,GO:0022625	structural constituent of ribosome|ribosome|translation|cytosolic large ribosomal subunit	path:ath03010	Ribosome
AT2G01250	2613.12	1720.53	3505.71	2.03757	1.02685	2.89e-14	3.36e-13	Up	70.8189	65.3485	70.4186	126.716	136.154	155.213	protein_coding	AT2G01250	60S ribosomal protein L7-2 [Source:UniProtKB/Swiss-Prot;Acc:P60040]	Chr2:132697:134455:-1	GO:0003735,GO:0005737,GO:0005840,GO:0006412,GO:0015934,GO:0009507,GO:0005773,GO:0022626,GO:0005618,GO:0005774,GO:0005886,GO:0016020,GO:0022625,GO:0005829,GO:0005794	structural constituent of ribosome|cytoplasm|ribosome|translation|large ribosomal subunit|chloroplast|vacuole|cytosolic ribosome|cell wall|vacuolar membrane|plasma membrane|membrane|cytosolic large ribosomal subunit|cytosol|Golgi apparatus	path:ath03010	Ribosome
AT3G07040	676.131	335.603	1016.66	3.02935	1.59901	7.51e-58	6.42e-56	Up	5.59006	6.11504	5.70374	17.829	17.4019	16.3311	protein_coding	AT3G07040	Disease resistance protein RPM1 [Source:UniProtKB/Swiss-Prot;Acc:Q39214]	Chr3:2225952:2229024:-1	GO:0005524,GO:0006952,GO:0012505,GO:0043531,GO:0005515,GO:0005886,GO:0000166,GO:0009626	ATP binding|defense response|endomembrane system|ADP binding|protein binding|plasma membrane|nucleotide binding|plant-type hypersensitive response	path:ath04626	Plant-pathogen interaction
AT5G42040	42.5571	24.3589	60.7552	2.49417	1.31856	3.51e-05	0.000151657	Up	0.588606	1.04538	0.554515	2.32818	2.42306	3.03819	protein_coding	AT5G42040	Putative 26S proteasome non-ATPase regulatory subunit 8 homolog B [Source:UniProtKB/Swiss-Prot;Acc:Q9FHY0]	Chr5:16813835:16814749:-1			path:ath03050	Proteasome
ATCG00190	439.836	257.959	621.713	2.41012	1.26911	3.92e-29	1.13e-27	Up	3.43301	4.04219	4.07999	8.58375	8.89495	9.00873	protein_coding	ATCG00190	DNA-directed RNA polymerase subunit beta [Source:UniProtKB/Swiss-Prot;Acc:P50546]	ChrPt:23111:26329:-1	GO:0000428,GO:0003677,GO:0003899,GO:0006351,GO:0009507,GO:0032549,GO:0009295,GO:0005515,GO:0006354	DNA-directed RNA polymerase complex|DNA binding|DNA-directed RNA polymerase activity|transcription, DNA-templated|chloroplast|ribonucleoside binding|nucleoid|protein binding|DNA-templated transcription, elongation
ATCG00170	80.8028	48.5423	113.063	2.32917	1.21981	1.29e-07	7.91e-07	Up	0.667765	0.581156	0.510337	1.57491	1.49775	1.33046	protein_coding	ATCG00170	DNA-directed RNA polymerase subunit beta'' [Source:UniProtKB/Swiss-Prot;Acc:P56764]	ChrPt:15938:20068:-1	GO:0000428,GO:0003677,GO:0003899,GO:0006351,GO:0006354,GO:0009507,GO:0009295,GO:0009570	DNA-directed RNA polymerase complex|DNA binding|DNA-directed RNA polymerase activity|transcription, DNA-templated|DNA-templated transcription, elongation|chloroplast|nucleoid|chloroplast stroma
AT5G47700	1073.22	677.366	1469.08	2.16881	1.1169	2.32e-29	6.77e-28	Up	64.7802	75.4472	71.95	133.701	148.333	158.597	protein_coding	AT5G47700	60S acidic ribosomal protein P1-3 [Source:UniProtKB/Swiss-Prot;Acc:Q8LEQ0]	Chr5:19327803:19328983:-1	GO:0003735,GO:0005737,GO:0005840,GO:0006414,GO:0005886,GO:0022626,GO:0005634,GO:0005829,GO:0005515	structural constituent of ribosome|cytoplasm|ribosome|translational elongation|plasma membrane|cytosolic ribosome|nucleus|cytosol|protein binding	path:ath03010	Ribosome
AT2G27710	1124.62	744.485	1504.75	2.0212	1.01521	1.45e-15	1.87e-14	Up	40.8793	40.8162	45.2364	86.5153	83.5873	97.7527	protein_coding	AT2G27710	60S acidic ribosomal protein P2-2 [Source:UniProtKB/Swiss-Prot;Acc:Q9SLF7]	Chr2:11816634:11817867:1	GO:0003735,GO:0005840,GO:0006414,GO:0005730,GO:0022626,GO:0009409,GO:0005886,GO:0016020,GO:0009507,GO:0005634,GO:0005829,GO:0005794	structural constituent of ribosome|ribosome|translational elongation|nucleolus|cytosolic ribosome|response to cold|plasma membrane|membrane|chloroplast|nucleus|cytosol|Golgi apparatus	path:ath03010	Ribosome
AT3G52580	490.493	324.086	656.9	2.02693	1.0193	1.1e-20	1.95e-19	Up	17.9967	18.1754	21.8778	37.3105	42.2462	41.8684	protein_coding	AT3G52580	40S ribosomal protein S14-3 [Source:UniProtKB/Swiss-Prot;Acc:P42036]	Chr3:19503223:19504973:1	GO:0005737,GO:0003735,GO:0006412,GO:0022627,GO:0005829	cytoplasm|structural constituent of ribosome|translation|cytosolic small ribosomal subunit|cytosol	path:ath03010	Ribosome
AT5G59850	1026.8	674.421	1379.18	2.04498	1.03209	9.69e-15	1.18e-13	Up	46.4632	47.9058	51.7772	95.3596	90.4134	109.206	protein_coding	AT5G59850	40S ribosomal protein S15a-1 [Source:UniProtKB/Swiss-Prot;Acc:P42798]	Chr5:24112200:24113617:-1	GO:0006412,GO:0009507,GO:0003735,GO:0022627,GO:0005618,GO:0016020,GO:0005829,GO:0005794	translation|chloroplast|structural constituent of ribosome|cytosolic small ribosomal subunit|cell wall|membrane|cytosol|Golgi apparatus	path:ath03010	Ribosome
AT1G79850	6441.64	4036.2	8847.07	2.19193	1.1322	2.04e-31	6.55e-30	Up	305.263	348.291	325.244	708.248	757.734	689.343	protein_coding	AT1G79850	30S ribosomal protein S17, chloroplastic [Source:UniProtKB/Swiss-Prot;Acc:P16180]	Chr1:30041243:30041952:-1	GO:0003735,GO:0006412,GO:0009507,GO:0019843,GO:0022627,GO:0009941,GO:0009570,GO:0009534,GO:0032544,GO:0000312	structural constituent of ribosome|translation|chloroplast|rRNA binding|cytosolic small ribosomal subunit|chloroplast envelope|chloroplast stroma|chloroplast thylakoid|plastid translation|plastid small ribosomal subunit	path:ath03010	Ribosome
ATCG00650	6.29146	2.93405	9.64888	3.28859	1.71747	0.0489466	0.10302	Up	0	0	0.517928	1.04321	3.22408	0.514977	protein_coding	ATCG00650	30S ribosomal protein S18, chloroplastic [Source:UniProtKB/Swiss-Prot;Acc:P56807]	ChrPt:67917:68222:1	GO:0000312,GO:0003735,GO:0005840,GO:0006412,GO:0009507,GO:0009570,GO:0019843,GO:0022627,GO:0009941	plastid small ribosomal subunit|structural constituent of ribosome|ribosome|translation|chloroplast|chloroplast stroma|rRNA binding|cytosolic small ribosomal subunit|chloroplast envelope
ATCG00820	8.08961	2.59021	13.589	5.24629	2.3913	0.00234553	0.0070894	Up	0	0.64736	0	2.72651	0.838114	0	protein_coding	ATCG00820	ribosomal protein S19 [Source:TAIR;Acc:ATCG00820]	ChrPt:84005:84283:-1	GO:0000028,GO:0000166,GO:0000312,GO:0003723,GO:0003735,GO:0005739,GO:0006412,GO:0009507,GO:0022627,GO:0009570,GO:0009941,GO:0009547,GO:0005763	ribosomal small subunit assembly|nucleotide binding|plastid small ribosomal subunit|RNA binding|structural constituent of ribosome|mitochondrion|translation|chloroplast|cytosolic small ribosomal subunit|chloroplast stroma|chloroplast envelope|plastid ribosome|mitochondrial small ribosomal subunit
ATCG00160	17.4005	8.7264	26.0747	2.98802	1.57919	0.00764666	0.0203954	Up	0.387132	1.12552	0.522712	2.00852	1.23416	1.88439	protein_coding	ATCG00160	30S ribosomal protein S2, chloroplastic [Source:UniProtKB/Swiss-Prot;Acc:P56797]	ChrPt:15013:15723:-1	GO:0000312,GO:0003735,GO:0005524,GO:0005737,GO:0005739,GO:0005763,GO:0006412,GO:0006952,GO:0009507,GO:0015935,GO:0043531,GO:0009626,GO:0016045,GO:0005515,GO:0005886,GO:0016020,GO:0009570,GO:0042742	plastid small ribosomal subunit|structural constituent of ribosome|ATP binding|cytoplasm|mitochondrion|mitochondrial small ribosomal subunit|translation|defense response|chloroplast|small ribosomal subunit|ADP binding|plant-type hypersensitive response|detection of bacterium|protein binding|plasma membrane|membrane|chloroplast stroma|defense response to bacterium
AT3G15190	4773.03	3126.08	6419.98	2.05369	1.03822	5.47e-53	3.99e-51	Up	169.272	179.786	200.746	348.307	391.027	393.499	protein_coding	AT3G15190	30S ribosomal protein S20, chloroplastic [Source:UniProtKB/Swiss-Prot;Acc:Q9ASV6]	Chr3:5116141:5117615:1			path:ath03010	Ribosome
AT3G09680	1.67206	0	3.34411	Inf	Inf	0.0402575	0.0869544	Up	0	0	0	0.443615	0.272479	0.11017	protein_coding	AT3G09680	40S ribosomal protein S23-1 [Source:UniProtKB/Swiss-Prot;Acc:Q9SF35]	Chr3:2969045:2970371:-1	GO:0003735,GO:0005737,GO:0005840,GO:0006412,GO:0005730,GO:0022626,GO:0022627,GO:0005794	structural constituent of ribosome|cytoplasm|ribosome|translation|nucleolus|cytosolic ribosome|cytosolic small ribosomal subunit|Golgi apparatus	path:ath03010	Ribosome
AT3G04840	3312.85	2199.47	4426.24	2.01242	1.00893	8.32e-47	4.91e-45	Up	87.2112	83.1602	106.149	167.797	193.684	203.29	protein_coding	AT3G04840	40S ribosomal protein S3a-1 [Source:UniProtKB/Swiss-Prot;Acc:Q9CAV0]	Chr3:1329665:1331617:1	GO:0003735,GO:0005737,GO:0006412,GO:0022627,GO:0009507,GO:0022626,GO:0005886,GO:0005829,GO:0009506,GO:0005794	structural constituent of ribosome|cytoplasm|translation|cytosolic small ribosomal subunit|chloroplast|cytosolic ribosome|plasma membrane|cytosol|plasmodesma|Golgi apparatus	path:ath03010	Ribosome
AT5G59240	10.2743	4.7988	15.7497	3.28201	1.71458	0.0335214	0.074415	Up	0.28389	0.216712	0.314021	0.695245	1.3047	0.153297	protein_coding	AT5G59240	40S ribosomal protein S8-2 [Source:UniProtKB/Swiss-Prot;Acc:Q9FIF3]	Chr5:23902465:23903733:-1	GO:0000462,GO:0003735,GO:0005737,GO:0005840,GO:0006412,GO:0006414,GO:0042254,GO:0022627,GO:0022626,GO:0016020	maturation of SSU-rRNA from tricistronic rRNA transcript (SSU-rRNA, 5.8S rRNA, LSU-rRNA)|structural constituent of ribosome|cytoplasm|ribosome|translation|translational elongation|ribosome biogenesis|cytosolic small ribosomal subunit|cytosolic ribosome|membrane	path:ath03010	Ribosome
AT3G23810	1757.5	1169.35	2345.66	2.00595	1.00429	2.76e-33	9.53e-32	Up	42.2624	33.0187	41.903	73.9698	76.9515	81.0929	protein_coding	AT3G23810	Adenosylhomocysteinase 2 [Source:UniProtKB/Swiss-Prot;Acc:Q9LK36]	Chr3:8587664:8589713:-1	GO:0004013,GO:0005737,GO:0006730,GO:0033353,GO:0005773,GO:0005886,GO:0016020,GO:0005829	adenosylhomocysteinase activity|cytoplasm|one-carbon metabolic process|S-adenosylmethionine cycle|vacuole|plasma membrane|membrane|cytosol	path:ath00270	Cysteine and methionine metabolism
AT1G73805	137.314	73.4339	201.195	2.73981	1.45408	4.44e-14	5.07e-13	Up	1.1529	2.28922	1.61492	4.35118	3.80182	4.63126	protein_coding	AT1G73805	Protein SAR DEFICIENT 1 [Source:UniProtKB/Swiss-Prot;Acc:Q9C9T2]	Chr1:27745427:27749178:-1	GO:0005516,GO:0005634,GO:0002229,GO:0003700,GO:0009617,GO:0010112,GO:0010224,GO:0042742,GO:0043565,GO:0080142,GO:0071219,GO:1900426,GO:0006355	calmodulin binding|nucleus|defense response to oomycetes|transcription factor activity, sequence-specific DNA binding|response to bacterium|regulation of systemic acquired resistance|response to UV-B|defense response to bacterium|sequence-specific DNA binding|regulation of salicylic acid biosynthetic process|cellular response to molecule of bacterial origin|positive regulation of defense response…
AT4G35640	59.2937	26.8537	91.7337	3.41605	1.77233	1.07e-10	9.27e-10	Up	0.66636	0.85276	0.494183	2.79593	2.64681	2.42159	protein_coding	AT4G35640	Serine acetyltransferase 4 [Source:UniProtKB/Swiss-Prot;Acc:Q8W2B8]	Chr4:16905579:16908357:-1			path:ath01200,path:ath01230,path:ath00920,path:ath00270	Carbon metabolism|Biosynthesis of amino acids|Sulfur metabolism|Cysteine and methionine metabolism
AT2G34150	140.57	91.5269	189.613	2.07166	1.05079	5.58e-09	4e-08	Up	1.66893	1.70208	1.74866	3.09412	3.95484	3.33101	protein_coding	AT2G34150	Protein SCAR1 [Source:UniProtKB/Swiss-Prot;Acc:Q6AWX6]	Chr2:14419295:14423478:-1
AT1G63100	183.148	121.812	244.484	2.00706	1.00508	4.29e-10	3.49e-09	Up	2.11388	2.36147	1.97864	4.39366	4.95785	3.77711	protein_coding	AT1G63100	Scarecrow-like protein 28 [Source:UniProtKB/Swiss-Prot;Acc:Q9CAN3]	Chr1:23399391:23401367:-1	GO:0003700,GO:0005634,GO:0006351,GO:0006355	transcription factor activity, sequence-specific DNA binding|nucleus|transcription, DNA-templated|regulation of transcription, DNA-templated
AT3G12203	51.1304	22.1841	80.0767	3.60965	1.85186	5.59e-10	4.49e-09	Up	0.289779	0.5239	0.572705	1.54801	2.9327	2.19757	protein_coding	AT3G12203	Serine carboxypeptidase-like 17 [Source:UniProtKB/Swiss-Prot;Acc:Q9C7D6]	Chr3:3891357:3893981:-1
AT3G10410	1772.56	1159.41	2385.71	2.05769	1.04103	3.62e-37	1.5e-35	Up	33.2403	29.1893	31.1821	60.2344	67.2023	57.528	protein_coding	AT3G10410	Serine carboxypeptidase-like 49 [Source:UniProtKB/Swiss-Prot;Acc:P32826]	Chr3:3235291:3238113:-1	GO:0004185,GO:0005576,GO:0006508,GO:0051603,GO:0005773,GO:0005829	serine-type carboxypeptidase activity|extracellular region|proteolysis|proteolysis involved in cellular protein catabolic process|vacuole|cytosol
AT1G65790	6.03536	2.56079	9.50993	3.71368	1.89285	0.0298204	0.0672439	Up	0.0186914	0.0185794	0.0495579	0.164168	0.0894894	0.229643	protein_coding	AT1G65790	Receptor-like serine/threonine-protein kinase SD1-7 [Source:UniProtKB/Swiss-Prot;Acc:Q39086]	Chr1:24468932:24472329:1
AT3G15390	115.029	73.8009	156.256	2.11727	1.0822	4.26e-08	2.78e-07	Up	1.21271	1.40514	1.63552	3.31371	3.51243	3.00627	protein_coding	AT3G15390	silencing defective 5 [Source:TAIR;Acc:AT3G15390]	Chr3:5196522:5200337:-1	GO:0003674,GO:0005634,GO:0006952,GO:0009507,GO:0010267	molecular_function|nucleus|defense response|chloroplast|production of ta-siRNAs involved in RNA interference
AT3G51680	8.21367	1.94901	14.4783	7.42856	2.89308	0.000348145	0.00125387	Up	0.107798	0.104306	0.0527605	0.974192	0.375872	0.621598	protein_coding	AT3G51680	Short-chain dehydrogenase reductase 2a [Source:UniProtKB/Swiss-Prot;Acc:Q9SCU0]	Chr3:19173622:19174667:-1
AT3G06510	1259.15	820.039	1698.26	2.07096	1.0503	9.66e-37	3.9e-35	Up	14.397	13.3855	14.8653	28.685	30.5499	29.3729	protein_coding	AT3G06510	Beta-glucosidase-like SFR2, chloroplastic [Source:UniProtKB/Swiss-Prot;Acc:Q93Y07]	Chr3:2016330:2019778:1	GO:0004553,GO:0005739,GO:0005975,GO:0016021,GO:0046480,GO:1901657,GO:0009707,GO:0009941,GO:0008422,GO:0009409,GO:0050826,GO:0080079,GO:0009507,GO:0008378,GO:0009536,GO:0016798	hydrolase activity, hydrolyzing O-glycosyl compounds|mitochondrion|carbohydrate metabolic process|integral component of membrane|galactolipid galactosyltransferase activity|glycosyl compound metabolic process|chloroplast outer membrane|chloroplast envelope|beta-glucosidase activity|response to cold|response to freezing|cellobiose glucosidase activity|chloroplast|galactosyltransferase activity|pla…
AT3G18420	406.979	251.847	562.11	2.23195	1.1583	2.25e-21	4.18e-20	Up	10.9694	12.6961	11.5658	25.7023	28.9495	23.1147	protein_coding	AT3G18420	protein SLOW GREEN 1, chloroplastic [Source:UniProtKB/Swiss-Prot;Acc:Q9LS48]	Chr3:6324633:6325793:-1	GO:0005634,GO:0009941,GO:0009507,GO:0009536,GO:0009658	nucleus|chloroplast envelope|chloroplast|plastid|chloroplast organization
AT5G49010	91.0427	53.3241	128.761	2.41469	1.27184	8.01e-09	5.65e-08	Up	2.12912	0.76218	1.88524	3.112	3.99122	3.2203	protein_coding	AT5G49010	DNA replication protein-related [Source:TAIR;Acc:AT5G49010]	Chr5:19866231:19868365:1	GO:0000727,GO:0000811,GO:0005634,GO:0031298,GO:0043138,GO:0006270	double-strand break repair via break-induced replication|GINS complex|nucleus|replication fork protection complex|3'-5' DNA helicase activity|DNA replication initiation
AT5G07660	98.7156	40.9877	156.443	3.81683	1.93238	1.89e-18	2.93e-17	Up	0.283945	0.187744	0.610632	1.30232	1.4811	1.41526	protein_coding	AT5G07660	Structural maintenance of chromosomes protein 6A [Source:UniProtKB/Swiss-Prot;Acc:Q9FLR5]	Chr5:2422839:2429912:1	GO:0005524,GO:0005634,GO:0007059,GO:0030915,GO:0000724,GO:0007062,GO:0010165	ATP binding|nucleus|chromosome segregation|Smc5-Smc6 complex|double-strand break repair via homologous recombination|sister chromatid cohesion|response to X-ray
AT5G61460	305.775	162.515	449.035	2.76304	1.46626	5.43e-29	1.56e-27	Up	1.73972	1.21091	1.58405	4.29363	4.38199	4.37753	protein_coding	AT5G61460	Structural maintenance of chromosomes protein 6B [Source:UniProtKB/Swiss-Prot;Acc:Q9FII7]	Chr5:24714076:24721940:-1
AT4G22753	61.339	28.9528	93.7253	3.23717	1.69474	2.89e-10	2.4e-09	Up	9.87238	8.15585	8.20282	8.27291	8.7559	7.3658	protein_coding	AT4G22753	Methylsterol monooxygenase 1-3 [Source:UniProtKB/Swiss-Prot;Acc:F4JLZ6]	Chr4:11949164:11953648:-1	GO:0000254,GO:0003824,GO:0005506,GO:0005634,GO:0005789,GO:0006633,GO:0016021,GO:0016126,GO:0080064	C-4 methylsterol oxidase activity|catalytic activity|iron ion binding|nucleus|endoplasmic reticulum membrane|fatty acid biosynthetic process|integral component of membrane|sterol biosynthetic process|4,4-dimethyl-9beta,19-cyclopropylsterol oxidation	path:ath00100	Steroid biosynthesis
AT1G27360	187.098	115.383	258.813	2.24308	1.16548	4.35e-12	4.29e-11	Up	2.65621	4.16938	4.00737	7.45593	8.81868	7.48239	protein_coding	AT1G27360	Squamosa promoter-binding-like protein 11 [Source:UniProtKB/Swiss-Prot;Acc:Q9FZK0]	Chr1:9501077:9503869:1	GO:0003677,GO:0005634,GO:0006351,GO:0046872,GO:0003700,GO:0006355,GO:0048510	DNA binding|nucleus|transcription, DNA-templated|metal ion binding|transcription factor activity, sequence-specific DNA binding|regulation of transcription, DNA-templated|regulation of timing of transition from vegetative to reproductive phase
AT2G18120	17.5115	8.93115	26.0919	2.92145	1.54668	0.00254549	0.00762614	Up	0.261998	0.198907	0.418087	0.90052	1.15389	0.682034	protein_coding	AT2G18120	Protein SHI RELATED SEQUENCE 4 [Source:UniProtKB/Swiss-Prot;Acc:Q9SI19]	Chr2:7876615:7877681:-1	GO:0003677,GO:0005634,GO:0007275,GO:0009734,GO:0009851,GO:0046872	DNA binding|nucleus|multicellular organism development|auxin-activated signaling pathway|auxin biosynthetic process|metal ion binding
AT1G13430	40.5646	24.7783	56.3509	2.2742	1.18536	0.000158583	0.000613446	Up	1.38999	0.932438	1.00837	2.60863	2.00335	2.92709	protein_coding	AT1G13430	Cytosolic sulfotransferase 9 [Source:UniProtKB/Swiss-Prot;Acc:Q9FX55]	Chr1:4606500:4607747:1
AT2G17850	7.04732	2.57767	11.517	4.46798	2.15962	0.0113677	0.0289866	Up	0	0.537884	0.169131	0.921077	0.899079	0.523929	protein_coding	AT2G17850	Rhodanese-like domain-containing protein 17 [Source:UniProtKB/Swiss-Prot;Acc:F4IPI4]	Chr2:7760005:7760822:-1	GO:0003674,GO:0009507	molecular_function|chloroplast
AT1G71880	1015.15	655.303	1375.01	2.09828	1.0692	6.13e-19	9.82e-18	Up	21.4199	22.4433	22.3266	49.171	49.3096	43.6373	protein_coding	AT1G71880	Sucrose transport protein SUC1 [Source:UniProtKB/Swiss-Prot;Acc:Q39232]	Chr1:27054180:27056341:1	GO:0005351,GO:0005774,GO:0005886,GO:0005887,GO:0005985,GO:0008506,GO:0015144,GO:0015770,GO:0016020,GO:0005773,GO:0009624,GO:0009846,GO:0009506,GO:0015992,GO:0034219,GO:0098655	sugar:proton symporter activity|vacuolar membrane|plasma membrane|integral component of plasma membrane|sucrose metabolic process|sucrose:proton symporter activity|carbohydrate transmembrane transporter activity|sucrose transport|membrane|vacuole|response to nematode|pollen germination|plasmodesma|proton transport|carbohydrate transmembrane transport|cation transmembrane transport
AT1G71890	24.2778	8.63781	39.9179	4.6213	2.2083	5.46e-07	3.09e-06	Up	0.346863	0.206999	0.352473	1.50951	1.34327	1.14653	protein_coding	AT1G71890	Sucrose transport protein SUC5 [Source:UniProtKB/Swiss-Prot;Acc:Q9C8X2]	Chr1:27058439:27060785:1	GO:0005351,GO:0005886,GO:0005887,GO:0005985,GO:0008506,GO:0008515,GO:0015144,GO:0015293,GO:0015770,GO:0016020,GO:0048316,GO:0009506,GO:0015225	sugar:proton symporter activity|plasma membrane|integral component of plasma membrane|sucrose metabolic process|sucrose:proton symporter activity|sucrose transmembrane transporter activity|carbohydrate transmembrane transporter activity|symporter activity|sucrose transport|membrane|seed development|plasmodesma|biotin transporter activity
AT4G02700	221.649	126.958	316.341	2.4917	1.31713	4.54e-16	6.1e-15	Up	2.31482	1.81672	2.71131	4.95697	6.54455	6.07358	protein_coding	AT4G02700	Sulfate transporter 3.2 [Source:UniProtKB/Swiss-Prot;Acc:O04289]	Chr4:1188983:1193611:1	GO:0005887,GO:0008271,GO:0009507,GO:0015116,GO:0015293	integral component of plasma membrane|secondary active sulfate transmembrane transporter activity|chloroplast|sulfate transmembrane transporter activity|symporter activity
AT3G12520	170.337	99.3515	241.323	2.42899	1.28035	1.14e-14	1.38e-13	Up	1.76373	2.14634	2.38075	5.36591	4.60583	4.28819	protein_coding	AT3G12520	Probable sulfate transporter 4.2 [Source:UniProtKB/Swiss-Prot;Acc:Q8GYH8]	Chr3:3967816:3971927:-1	GO:0005887,GO:0008271,GO:0009507,GO:0015116,GO:0015293	integral component of plasma membrane|secondary active sulfate transmembrane transporter activity|chloroplast|sulfate transmembrane transporter activity|symporter activity
AT2G30900	3.12053	0.662267	5.57879	8.42378	3.07447	0.0345976	0.0762993	Up	0.0711299	2.23e-08	6.46e-07	0.178695	0.335115	0.414817	protein_coding	AT2G30900	Protein trichome birefringence-like 43 [Source:UniProtKB/Swiss-Prot;Acc:Q6DR10]	Chr2:13149414:13152542:1	GO:0005576,GO:0005794,GO:0016021,GO:0016413,GO:0071554	extracellular region|Golgi apparatus|integral component of membrane|O-acetyltransferase activity|cell wall organization or biogenesis
AT1G53230	1219.82	728.536	1711.11	2.3487	1.23186	6.66e-38	2.82e-36	Up	20.6042	19.7739	18.1268	49.953	48.2138	46.1286	protein_coding	AT1G53230	Transcription factor TCP3 [Source:UniProtKB/Swiss-Prot;Acc:Q9MAH8]	Chr1:19849788:19851725:-1	GO:0003677,GO:0005634,GO:0006351,GO:0003700,GO:0006355,GO:0048366,GO:0009965,GO:0030154,GO:0045962,GO:0009733	DNA binding|nucleus|transcription, DNA-templated|transcription factor activity, sequence-specific DNA binding|regulation of transcription, DNA-templated|leaf development|leaf morphogenesis|cell differentiation|positive regulation of development, heterochronic|response to auxin
AT3G15030	732.198	450.817	1013.58	2.24831	1.16884	4.76e-34	1.69e-32	Up	9.95217	11.3424	11.8203	27.175	25.7409	25.221	protein_coding	AT3G15030	Transcription factor TCP4 [Source:UniProtKB/Swiss-Prot;Acc:Q8LPR5]	Chr3:5061681:5064115:1	GO:0003700,GO:0005634,GO:0006351,GO:0006355,GO:0009793,GO:0048366,GO:0009965,GO:0030154,GO:0045962,GO:0003677,GO:0005515	transcription factor activity, sequence-specific DNA binding|nucleus|transcription, DNA-templated|regulation of transcription, DNA-templated|embryo development ending in seed dormancy|leaf development|leaf morphogenesis|cell differentiation|positive regulation of development, heterochronic|DNA binding|protein binding
AT4G14770	355.38	167.454	543.307	3.24451	1.698	7.22e-16	9.54e-15	Up	2.87957	3.44581	3.30466	11.0769	8.64318	12.3638	protein_coding	AT4G14770	Protein tesmin/TSO1-like CXC 2 [Source:UniProtKB/Swiss-Prot;Acc:F4JIF5]	Chr4:8481370:8484825:-1	GO:0005634,GO:0007275,GO:0046872,GO:0003700,GO:0006355	nucleus|multicellular organism development|metal ion binding|transcription factor activity, sequence-specific DNA binding|regulation of transcription, DNA-templated
AT1G67770	3.39736	0.326952	6.46778	19.782	4.30612	0.0074343	0.0198769	Up	0	0.0297876	0	0.0906034	0.183545	0.0863673	protein_coding	AT1G67770	terminal EAR1-like 2 [Source:TAIR;Acc:AT1G67770]	Chr1:25408043:25410153:1	GO:0000166,GO:0003676,GO:0003723,GO:0005634	nucleotide binding|nucleic acid binding|RNA binding|nucleus
AT5G16850	11.8558	3.55	20.1616	5.67932	2.50572	9.77e-05	0.000391628	Up	0.0487484	0.0630833	0.0147261	0.281275	0.172091	0.324254	protein_coding	AT5G16850	Telomerase reverse transcriptase [Source:UniProtKB/Swiss-Prot;Acc:Q9SPU7]	Chr5:5538180:5543543:-1	GO:0000333,GO:0000781,GO:0003721,GO:0005634,GO:0042162,GO:0046872,GO:0070034,GO:0003720,GO:0007004,GO:0007000,GO:0050000,GO:0051276,GO:0005515,GO:0000723,GO:0010073,GO:0010449,GO:0019827	telomerase catalytic core complex|chromosome, telomeric region|telomerase RNA reverse transcriptase activity|nucleus|telomeric DNA binding|metal ion binding|telomerase RNA binding|telomerase activity|telomere maintenance via telomerase|nucleolus organization|chromosome localization|chromosome organization|protein binding|telomere maintenance|meristem maintenance|root meristem growth|stem cell pop…
AT2G29630	12212.9	7037.99	17387.9	2.47058	1.30485	3.57e-92	6.59e-90	Up	122.822	123.095	124.281	298.24	307.141	306.413	protein_coding	AT2G29630	Phosphomethylpyrimidine synthase, chloroplastic [Source:UniProtKB/Swiss-Prot;Acc:O82392]	Chr2:12666935:12670311:1	GO:0003824,GO:0009228,GO:0009229,GO:0009507,GO:0016045,GO:0016829,GO:0046872,GO:0051539,GO:0009570,GO:0010266,GO:0051536,GO:0009536,GO:0080041	catalytic activity|thiamine biosynthetic process|thiamine diphosphate biosynthetic process|chloroplast|detection of bacterium|lyase activity|metal ion binding|4 iron, 4 sulfur cluster binding|chloroplast stroma|response to vitamin B1|iron-sulfur cluster binding|plastid|ADP-ribose pyrophosphohydrolase activity	path:ath00730	Thiamine metabolism
AT1G04940	11.4131	6.22014	16.606	2.66972	1.41669	0.0366665	0.0802308	Up	37.0968	46.8432	35.9188	67.7227	66.3767	64.1927	protein_coding	AT1G04940	Protein TIC 20-I, chloroplastic [Source:UniProtKB/Swiss-Prot;Acc:Q8GZ79]	Chr1:1399182:1400770:1
AT5G01590	2988.54	1990.85	3986.24	2.00228	1.00165	5.01e-45	2.76e-43	Up	34.0675	33.4701	38.0953	67.6167	70.8454	70.3406	protein_coding	AT5G01590	Protein TIC 56, chloroplastic [Source:UniProtKB/Swiss-Prot;Acc:Q7Y1W1]	Chr5:224174:226926:1	GO:0005634,GO:0009941,GO:0009507,GO:0009536,GO:0005515,GO:0005622,GO:0005623,GO:0008565,GO:0009706,GO:0045037	nucleus|chloroplast envelope|chloroplast|plastid|protein binding|intracellular|cell|protein transporter activity|chloroplast inner membrane|protein import into chloroplast stroma
AT1G30135	437.116	284.816	589.417	2.06947	1.04926	5.03e-21	9.1e-20	Up	33.3041	32.2436	33.2085	71.2985	70.9923	80.6758	protein_coding	AT1G30135	Protein TIFY 5A [Source:UniProtKB/Swiss-Prot;Acc:Q8LBM2]	Chr1:10596492:10597239:1
AT5G63920	386.298	172.387	600.209	3.48176	1.79982	1.26e-49	8.15e-48	Up	2.19037	1.83926	2.35214	7.08486	6.90722	7.64618	protein_coding	AT5G63920	DNA topoisomerase 3-alpha [Source:UniProtKB/Swiss-Prot;Acc:Q9LVP1]	Chr5:25574419:25581377:1	GO:0003677,GO:0003916,GO:0003917,GO:0005634,GO:0005694,GO:0006265,GO:0006268,GO:0008270,GO:0000712,GO:0006281,GO:0007059,GO:0007067,GO:0007126	DNA binding|DNA topoisomerase activity|DNA topoisomerase type I activity|nucleus|chromosome|DNA topological change|DNA unwinding involved in DNA replication|zinc ion binding|resolution of meiotic recombination intermediates|DNA repair|chromosome segregation|mitotic nuclear division|meiotic nuclear division	path:ath03440	Homologous recombination
AT3G18730	130.859	56.157	205.561	3.66047	1.87203	1.72e-22	3.44e-21	Up	0.806831	0.494443	0.696078	2.33446	2.25096	2.22126	protein_coding	AT3G18730	Protein TONSOKU [Source:UniProtKB/Swiss-Prot;Acc:Q6Q4D0]	Chr3:6445852:6453159:-1	GO:0005634,GO:0005654,GO:0016568,GO:0009934,GO:0009933,GO:0051301,GO:0000086,GO:0005515,GO:0016020	nucleus|nucleoplasm|chromatin modification|regulation of meristem structural organization|meristem structural organization|cell division|G2/M transition of mitotic cell cycle|protein binding|membrane
AT3G27060	748.943	288.021	1209.87	4.20062	2.0706	2.12e-96	4.26e-94	Up	14.704	12.3922	16.3863	61.3959	66.0159	63.7673	protein_coding	AT3G27060	Ribonucleoside-diphosphate reductase small chain C [Source:UniProtKB/Swiss-Prot;Acc:Q9LSD0]	Chr3:9979866:9981295:-1	GO:0004748,GO:0005634,GO:0005737,GO:0005971,GO:0006260,GO:0009186,GO:0009263,GO:0046872,GO:0055114,GO:0006281,GO:0007275,GO:0012501,GO:0051726	ribonucleoside-diphosphate reductase activity, thioredoxin disulfide as acceptor|nucleus|cytoplasm|ribonucleoside-diphosphate reductase complex|DNA replication|deoxyribonucleoside diphosphate metabolic process|deoxyribonucleotide biosynthetic process|metal ion binding|oxidation-reduction process|DNA repair|multicellular organism development|programmed cell death|regulation of cell cycle	path:ath00230,path:ath00240,path:ath00480	Purine metabolism|Pyrimidine metabolism|Glutathione metabolism
AT4G09820	40.0144	19.678	60.3509	3.06693	1.61679	8.82e-07	4.85e-06	Up	0.453134	0.391533	0.352578	1.42038	1.15135	1.0069	protein_coding	AT4G09820	Transcription factor TT8 [Source:UniProtKB/Swiss-Prot;Acc:Q9FT81]	Chr4:6182023:6186493:1	GO:0003677,GO:0005634,GO:0006351,GO:0006355,GO:0009813,GO:0046983,GO:0009962,GO:0003700,GO:0005515,GO:2000029,GO:0010026,GO:0000976,GO:0010214,GO:0048316	DNA binding|nucleus|transcription, DNA-templated|regulation of transcription, DNA-templated|flavonoid biosynthetic process|protein dimerization activity|regulation of flavonoid biosynthetic process|transcription factor activity, sequence-specific DNA binding|protein binding|regulation of proanthocyanidin biosynthetic process|trichome differentiation|transcription regulatory region sequence-specif…
AT1G75780	575.686	369.968	781.403	2.11208	1.07867	2.16e-25	5.05e-24	Up	12.2738	10.0313	12.4163	25.8441	26.2816	23.3685	protein_coding	AT1G75780	Tubulin beta-1 chain [Source:UniProtKB/Swiss-Prot;Acc:P12411]	Chr1:28451141:28453640:-1			path:ath04145	Phagosome
AT5G46740	141.88	81.7906	201.969	2.46935	1.30413	3.85e-13	4.1e-12	Up	1.5047	1.93868	1.88767	4.2237	4.7	4.99265	protein_coding	AT5G46740	Ubiquitin carboxyl-terminal hydrolase 21 [Source:UniProtKB/Swiss-Prot;Acc:Q9FIQ1]	Chr5:18965271:18968742:-1	GO:0004843,GO:0005634,GO:0006511,GO:0016579,GO:0036459	thiol-dependent ubiquitin-specific protease activity|nucleus|ubiquitin-dependent protein catabolic process|protein deubiquitination|thiol-dependent ubiquitinyl hydrolase activity
AT3G21780	177.875	96.2951	259.455	2.69437	1.42995	1.82e-18	2.83e-17	Up	2.53672	3.26971	3.53638	9.33402	7.8922	8.05915	protein_coding	AT3G21780	UDP-glycosyltransferase 71B6 [Source:UniProtKB/Swiss-Prot;Acc:Q9LSY6]	Chr3:7675004:7676494:-1	GO:0008194,GO:0010294,GO:0016757,GO:0016758,GO:0046345,GO:0006970,GO:0009651,GO:0009737,GO:0016020	UDP-glycosyltransferase activity|abscisic acid glucosyltransferase activity|transferase activity, transferring glycosyl groups|transferase activity, transferring hexosyl groups|abscisic acid catabolic process|response to osmotic stress|response to salt stress|response to abscisic acid|membrane
AT2G36800	449.763	293.988	605.538	2.05973	1.04246	8.09e-21	1.44e-19	Up	10.1714	7.68241	7.28138	16.5813	17.7984	16.6628	protein_coding	AT2G36800	UDP-glycosyltransferase 73C5 [Source:UniProtKB/Swiss-Prot;Acc:Q9ZQ94]	Chr2:15423380:15425016:-1			path:ath00908	Zeatin biosynthesis
AT2G36790	137.906	88.6702	187.141	2.11053	1.07761	2.61e-09	1.95e-08	Up	2.13536	2.3715	3.1778	5.01903	5.36754	5.54668	protein_coding	AT2G36790	UDP-glycosyltransferase 73C6 [Source:UniProtKB/Swiss-Prot;Acc:Q9ZQ95]	Chr2:15420190:15421866:-1	GO:0008194,GO:0016757,GO:0043231,GO:0052696,GO:0035251,GO:0051555,GO:0080043,GO:0080044,GO:0080046	UDP-glycosyltransferase activity|transferase activity, transferring glycosyl groups|intracellular membrane-bounded organelle|flavonoid glucuronidation|UDP-glucosyltransferase activity|flavonol biosynthetic process|quercetin 3-O-glucosyltransferase activity|quercetin 7-O-glucosyltransferase activity|quercetin 4'-O-glucosyltransferase activity	path:ath00944	Flavone and flavonol biosynthesis
AT4G27560	105.401	61.4458	149.355	2.43068	1.28136	5.89e-10	4.71e-09	Up	1.79943	1.6489	2.01964	4.11616	4.79135	4.15495	protein_coding	AT4G27560	UDP-glycosyltransferase 79B2 [Source:UniProtKB/Swiss-Prot;Acc:Q9T080]	Chr4:13759841:13761559:-1	GO:0016757	transferase activity, transferring glycosyl groups
AT4G09500	51.2308	28.8771	73.5845	2.5482	1.34948	4.2e-06	2.09e-05	Up	1.08984	0.917351	1.00744	2.26277	3.07564	2.36855	protein_coding	AT4G09500	UDP-glycosyltransferase 79B7 [Source:UniProtKB/Swiss-Prot;Acc:Q9M0P3]	Chr4:6018135:6019759:1	GO:0009507,GO:0016757	chloroplast|transferase activity, transferring glycosyl groups
AT3G53900	341.604	209.14	474.068	2.26675	1.18063	2.7e-21	4.97e-20	Up	7.75392	6.95218	6.89385	18.3823	18.2115	16.3122	protein_coding	AT3G53900	Uracil phosphoribosyltransferase, chloroplastic [Source:UniProtKB/Swiss-Prot;Acc:Q9M336]	Chr3:19956656:19959041:-1	GO:0004845,GO:0004849,GO:0005525,GO:0006206,GO:0006223,GO:0009116,GO:0009507,GO:0043097,GO:0044206,GO:0016036,GO:0009536,GO:0032502,GO:0009570,GO:0005829	uracil phosphoribosyltransferase activity|uridine kinase activity|GTP binding|pyrimidine nucleobase metabolic process|uracil salvage|nucleoside metabolic process|chloroplast|pyrimidine nucleoside salvage|UMP salvage|cellular response to phosphate starvation|plastid|developmental process|chloroplast stroma|cytosol	path:ath00240	Pyrimidine metabolism
AT2G03590	84.1952	46.8334	121.557	2.59552	1.37602	1.45e-06	7.73e-06	Up	1.88948	1.76365	1.07102	4.7671	4.29277	3.49558	protein_coding	AT2G03590	Ureide permease 1 [Source:UniProtKB/Swiss-Prot;Acc:Q9ZPR7]	Chr2:1094757:1096968:1	GO:0003674,GO:0005524,GO:0005575,GO:0005739,GO:0016021,GO:0005274,GO:0015720,GO:0015210,GO:0015857,GO:0043100,GO:0051707	molecular_function|ATP binding|cellular_component|mitochondrion|integral component of membrane|allantoin uptake transmembrane transporter activity|allantoin transport|uracil transmembrane transporter activity|uracil transport|pyrimidine nucleobase salvage|response to other organism
AT2G34470	389.071	257.602	520.54	2.02071	1.01486	1.07e-17	1.6e-16	Up	10.5495	9.58611	9.69903	19.088	20.1973	16.9569	protein_coding	AT2G34470	Urease accessory protein G [Source:UniProtKB/Swiss-Prot;Acc:O64700]	Chr2:14530735:14532505:-1	GO:0000166,GO:0003924,GO:0005525,GO:0005737,GO:0016151,GO:0046872,GO:0006807,GO:1905182,GO:0016020	nucleotide binding|GTPase activity|GTP binding|cytoplasm|nickel cation binding|metal ion binding|nitrogen compound metabolic process|positive regulation of urease activity|membrane
AT5G11150	379.607	242.009	517.205	2.13713	1.09568	1.52e-20	2.68e-19	Up	13.622	12.6024	13.499	27.717	26.6135	30.0383	protein_coding	AT5G11150	Vesicle-associated membrane protein 713 [Source:UniProtKB/Swiss-Prot;Acc:Q9LFP1]	Chr5:3546286:3548111:-1	GO:0000149,GO:0005484,GO:0006887,GO:0006906,GO:0015031,GO:0016020,GO:0016021,GO:0031201,GO:0031902,GO:0005773,GO:0005774,GO:0009651,GO:0005794	SNARE binding|SNAP receptor activity|exocytosis|vesicle fusion|protein transport|membrane|integral component of membrane|SNARE complex|late endosome membrane|vacuole|vacuolar membrane|response to salt stress|Golgi apparatus	path:ath04130	SNARE interactions in vesicular transport
AT5G46520	137.271	82.8304	191.712	2.31452	1.21071	2.25e-11	2.07e-10	Up	0.911814	1.20642	1.03082	2.46115	2.44846	2.36187	protein_coding	AT5G46520	Protein VARIATION IN COMPOUND TRIGGERED ROOT growth response [Source:UniProtKB/Swiss-Prot;Acc:F4KHI3]	Chr5:18867767:18872415:1	GO:0005524,GO:0006952,GO:0007165,GO:0043531,GO:0005515,GO:0005634,GO:0005829,GO:0010082	ATP binding|defense response|signal transduction|ADP binding|protein binding|nucleus|cytosol|regulation of root meristem growth
AT5G24770	22.0038	14.1156	29.892	2.11766	1.08247	0.0439514	0.0939071	Up	0.590148	0.0681821	0.554328	0.411976	1.12747	0.636868	protein_coding	AT5G24770	Vegetative storage protein 2 [Source:UniProtKB/Swiss-Prot;Acc:O82122]	Chr5:8500476:8502224:-1	GO:0003993,GO:0009507,GO:0045735,GO:0009753,GO:0042538,GO:0006979,GO:0046688,GO:0009625,GO:0005773,GO:0022626,GO:0009611,GO:0002213	acid phosphatase activity|chloroplast|nutrient reservoir activity|response to jasmonic acid|hyperosmotic salinity response|response to oxidative stress|response to copper ion|response to insect|vacuole|cytosolic ribosome|response to wounding|defense response to insect
AT5G55120	1304.05	817.157	1790.95	2.19169	1.13204	2.02e-42	1.03e-40	Up	21.6633	23.483	23.6584	48.1151	48.3663	55.8365	protein_coding	AT5G55120	GDP-L-galactose phosphorylase 2 [Source:UniProtKB/Swiss-Prot;Acc:Q9FLP9]	Chr5:22369095:22371867:1	GO:0000166,GO:0005085,GO:0005634,GO:0005737,GO:0006006,GO:0016787,GO:0009753,GO:0010193,GO:0010475,GO:0019853,GO:0080046,GO:0080048	nucleotide binding|guanyl-nucleotide exchange factor activity|nucleus|cytoplasm|glucose metabolic process|hydrolase activity|response to jasmonic acid|response to ozone|galactose-1-phosphate guanylyltransferase (GDP) activity|L-ascorbic acid biosynthetic process|quercetin 4'-O-glucosyltransferase activity|GDP-D-glucose phosphorylase activity	path:ath00053	Ascorbate and aldarate metabolism
AT5G55560	18.248	6.78994	29.706	4.375	2.12928	2.42e-05	0.000107815	Up	0.283154	0.359234	0.153477	1.34673	1.07217	1.04706	protein_coding	AT5G55560	Probable serine/threonine-protein kinase WNK11 [Source:UniProtKB/Swiss-Prot;Acc:Q6ICW6]	Chr5:22506302:22507879:-1	GO:0005524,GO:0005634,GO:0016301,GO:0016310	ATP binding|nucleus|kinase activity|phosphorylation
AT4G31800	4583.96	2702.7	6465.23	2.39214	1.2583	1.18e-76	1.58e-74	Up	75.6764	85.5497	87.6203	195.354	194.423	207.649	protein_coding	AT4G31800	WRKY transcription factor 18 [Source:UniProtKB/Swiss-Prot;Acc:Q9C5T4]	Chr4:15383201:15385029:1	GO:0003700,GO:0005634,GO:0006351,GO:0006355,GO:0043565,GO:0031347,GO:0009751,GO:0042742,GO:0005515,GO:0042802,GO:0050832,GO:0050691,GO:0010200,GO:0002237	transcription factor activity, sequence-specific DNA binding|nucleus|transcription, DNA-templated|regulation of transcription, DNA-templated|sequence-specific DNA binding|regulation of defense response|response to salicylic acid|defense response to bacterium|protein binding|identical protein binding|defense response to fungus|regulation of defense response to virus by host|response to chitin|resp…
AT2G47260	60.788	33.7347	87.8413	2.60389	1.38067	2.25e-07	1.34e-06	Up	1.31712	1.0027	1.08564	2.6349	3.10205	2.6767	protein_coding	AT2G47260	Probable WRKY transcription factor 23 [Source:UniProtKB/Swiss-Prot;Acc:O22900]	Chr2:19404820:19407084:-1	GO:0003700,GO:0005634,GO:0006351,GO:0006355,GO:0043565,GO:0009624,GO:0009733	transcription factor activity, sequence-specific DNA binding|nucleus|transcription, DNA-templated|regulation of transcription, DNA-templated|sequence-specific DNA binding|response to nematode|response to auxin
AT2G46400	1335.61	756.607	1914.61	2.53052	1.33943	1.03e-27	2.72e-26	Up	31.9331	33.5017	33.3148	79.2604	79.9704	88.4047	protein_coding	AT2G46400	Probable WRKY transcription factor 46 [Source:UniProtKB/Swiss-Prot;Acc:Q9SKD9]	Chr2:19043414:19044826:-1	GO:0003700,GO:0005634,GO:0006351,GO:0006355,GO:0005730,GO:0010200,GO:0044212,GO:0000987,GO:0043565,GO:0048527	transcription factor activity, sequence-specific DNA binding|nucleus|transcription, DNA-templated|regulation of transcription, DNA-templated|nucleolus|response to chitin|transcription regulatory region DNA binding|core promoter proximal region sequence-specific DNA binding|sequence-specific DNA binding|lateral root development
AT5G49520	523.305	301.115	745.494	2.47578	1.30788	1.16e-15	1.5e-14	Up	9.27811	10.1199	9.73308	27.1946	21.2659	24.238	protein_coding	AT5G49520	Probable WRKY transcription factor 48 [Source:UniProtKB/Swiss-Prot;Acc:Q9FGZ4]	Chr5:20090776:20093346:1	GO:0003700,GO:0005634,GO:0006351,GO:0043565,GO:0006355,GO:0010200,GO:0003677,GO:0009617,GO:0042742,GO:0045893	transcription factor activity, sequence-specific DNA binding|nucleus|transcription, DNA-templated|sequence-specific DNA binding|regulation of transcription, DNA-templated|response to chitin|DNA binding|response to bacterium|defense response to bacterium|positive regulation of transcription, DNA-templated
AT5G43290	95.9305	48.1457	143.715	2.98501	1.57774	2.67e-13	2.87e-12	Up	1.96858	3.02657	1.40284	7.27311	6.33363	5.79717	protein_coding	AT5G43290	Probable WRKY transcription factor 49 [Source:UniProtKB/Swiss-Prot;Acc:Q9FHR7]	Chr5:17371838:17373201:-1	GO:0003700,GO:0005634,GO:0006351,GO:0006355,GO:0043565	transcription factor activity, sequence-specific DNA binding|nucleus|transcription, DNA-templated|regulation of transcription, DNA-templated|sequence-specific DNA binding
AT1G56510	4462.96	2637.91	6288.01	2.38371	1.25321	1.31e-75	1.72e-73	Up	34.6776	37.498	35.6088	82.876	82.757	84.5132	protein_coding	AT1G56510	Disease resistance protein (TIR-NBS-LRR class) [Source:TAIR;Acc:AT1G56510]	Chr1:21167589:21173632:1	GO:0005524,GO:0006952,GO:0007165,GO:0043531,GO:0005737,GO:0009817,GO:0002229,GO:0034644	ATP binding|defense response|signal transduction|ADP binding|cytoplasm|defense response to fungus, incompatible interaction|defense response to oomycetes|cellular response to UV
AT4G34900	842.389	450.031	1234.75	2.74369	1.45612	1.64e-55	1.31e-53	Up	5.00723	3.92228	3.78525	11.573	10.9977	10.1791	protein_coding	AT4G34900	Xanthine dehydrogenase 2 [Source:UniProtKB/Swiss-Prot;Acc:F4JLI5]	Chr4:16625555:16631327:-1	GO:0004854,GO:0005506,GO:0005829,GO:0009055,GO:0009115,GO:0016614,GO:0016903,GO:0050660,GO:0051537,GO:0055114,GO:0046110	xanthine dehydrogenase activity|iron ion binding|cytosol|electron carrier activity|xanthine catabolic process|oxidoreductase activity, acting on CH-OH group of donors|oxidoreductase activity, acting on the aldehyde or oxo group of donors|flavin adenine dinucleotide binding|2 iron, 2 sulfur cluster binding|oxidation-reduction process|xanthine metabolic process	path:ath00230,path:ath00232,path:ath04146	Purine metabolism|Caffeine metabolism|Peroxisome
AT1G08730	20.0188	10.1927	29.845	2.92809	1.54996	0.00117527	0.00378034	Up	0.0313436	0.0914612	0.0280338	0.291408	0.209041	0.167959	protein_coding	AT1G08730	Myosin-9 [Source:UniProtKB/Swiss-Prot;Acc:F4HXP9]	Chr1:2779963:2788447:1
AT5G57450	21.0776	13.2319	28.9233	2.18588	1.12822	0.0107957	0.0277069	Up	0.631968	0.731902	0.582116	1.79282	1.00588	1.03694	protein_coding	AT5G57450	DNA repair protein XRCC3 homolog [Source:UniProtKB/Swiss-Prot;Acc:Q9FKM5]	Chr5:23273093:23274976:-1	GO:0000150,GO:0000400,GO:0000707,GO:0003684,GO:0003690,GO:0003697,GO:0004520,GO:0005524,GO:0005657,GO:0005737,GO:0006281,GO:0006312,GO:0007131,GO:0008094,GO:0010212,GO:0033063,GO:0042148,GO:0005515,GO:0006302,GO:0007126,GO:0045003	recombinase activity|four-way junction DNA binding|meiotic DNA recombinase assembly|damaged DNA binding|double-stranded DNA binding|single-stranded DNA binding|endodeoxyribonuclease activity|ATP binding|replication fork|cytoplasm|DNA repair|mitotic recombination|reciprocal meiotic recombination|DNA-dependent ATPase activity|response to ionizing radiation|Rad51B-Rad51C-Rad51D-XRCC2 complex|strand …	path:ath03440	Homologous recombination
AT5G21920	1636.3	1073.25	2199.35	2.04925	1.03509	1.02e-10	8.88e-10	Up	84.0445	89.6269	86.4746	184.054	192.943	157.201	protein_coding	AT5G21920	YGGT family protein [Source:TAIR;Acc:AT5G21920]	Chr5:7241201:7242857:-1	GO:0003674,GO:0005886,GO:0008150,GO:0009535,GO:0016020,GO:0016021	molecular_function|plasma membrane|biological_process|chloroplast thylakoid membrane|membrane|integral component of membrane
AT2G44290	537.333	296.486	778.179	2.62468	1.39214	4.85e-14	5.51e-13	Up	20.5101	21.1956	20.9472	60.8202	56.3743	51.59	protein_coding	AT2G44290	Protein YLS3 [Source:UniProtKB/Swiss-Prot;Acc:O64864]	Chr2:18305201:18306251:-1	GO:0005886,GO:0006869,GO:0008289,GO:0031225	plasma membrane|lipid transport|lipid binding|anchored component of membrane
ATMG00480	1.72879	0	3.45758	Inf	Inf	0.0384138	0.0834603	Up	0	0	0	0	0	0	protein_coding	ATMG00480	ATP synthase protein YMF19 [Source:UniProtKB/Swiss-Prot;Acc:P93303]	ChrMt:129909:130385:1
AT3G46080	56.3004	33.3071	79.2936	2.38068	1.25138	3.65e-06	1.83e-05	Up	1.91764	3.03	3.72198	6.57059	4.75559	10.6184	protein_coding	AT3G46080	Zinc finger protein ZAT8 [Source:UniProtKB/Swiss-Prot;Acc:Q9LX85]	Chr3:16922753:16923247:-1	GO:0003676,GO:0005634,GO:0006351,GO:0008270,GO:0046872,GO:0003700,GO:0006355,GO:0010200	nucleic acid binding|nucleus|transcription, DNA-templated|zinc ion binding|metal ion binding|transcription factor activity, sequence-specific DNA binding|regulation of transcription, DNA-templated|response to chitin
AT3G14890	199.151	111.341	286.961	2.57732	1.36587	1.31e-18	2.06e-17	Up	2.18227	1.63111	1.32649	4.56052	4.81945	4.37715	protein_coding	AT3G14890	Polynucleotide 3'-phosphatase ZDP [Source:UniProtKB/Swiss-Prot;Acc:Q84JE8]	Chr3:5008742:5013265:1	GO:0003824,GO:0005634,GO:0005654,GO:0006351,GO:0006355,GO:0008270,GO:0005515	catalytic activity|nucleus|nucleoplasm|transcription, DNA-templated|regulation of transcription, DNA-templated|zinc ion binding|protein binding
AT1G14687	28.2553	18.3646	38.146	2.07715	1.05461	0.00849899	0.022423	Up	0.807526	0.869757	1.59331	2.1182	2.97326	2.22672	protein_coding	AT1G14687	Zinc-finger homeodomain protein 14 [Source:UniProtKB/Swiss-Prot;Acc:Q9LQW3]	Chr1:5047803:5048612:1
AT1G22260	31.0491	15.1431	46.9551	3.10076	1.63262	1.83e-05	8.32e-05	Up	0.0704299	0.216604	0.0868217	0.41807	0.477002	0.343079	protein_coding	AT1G22260	Synaptonemal complex protein 1 [Source:UniProtKB/Swiss-Prot;Acc:Q9LME2]	Chr1:7859630:7865249:-1
AT1G01080	1598.02	1021.22	2174.82	2.12963	1.09061	9.5e-44	5.06e-42	Up	35.1369	32.0946	38.0327	73.8449	71.2021	80.4969	protein_coding	AT1G01080	RNA-binding (RRM/RBD/RNP motifs) family protein [Source:TAIR;Acc:AT1G01080]	Chr1:45296:47019:-1	GO:0000166,GO:0003676,GO:0003723,GO:0008150,GO:0009507,GO:0019013,GO:0030529,GO:0009941,GO:0005634,GO:0009570	nucleotide binding|nucleic acid binding|RNA binding|biological_process|chloroplast|viral nucleocapsid|intracellular ribonucleoprotein complex|chloroplast envelope|nucleus|chloroplast stroma
AT1G01225	32.9713	21.672	44.2706	2.04275	1.03051	0.00388296	0.0111403	Up	0.857015	1.45194	1.4599	2.2752	2.27456	3.28504	protein_coding	AT1G01225	NC domain-containing protein-related [Source:TAIR;Acc:AT1G01225]	Chr1:95987:97407:1	GO:0005634	nucleus
AT1G02670	266.88	128.641	405.12	3.14924	1.655	3.22e-17	4.68e-16	Up	1.09042	0.997193	2.23849	3.71274	5.70385	4.8669	protein_coding	AT1G02670	P-loop containing nucleoside triphosphate hydrolases superfamily protein [Source:TAIR;Acc:AT1G02670]	Chr1:576046:580299:1	GO:0003677,GO:0004386,GO:0005524,GO:0005634,GO:0006281,GO:0016787	DNA binding|helicase activity|ATP binding|nucleus|DNA repair|hydrolase activity
AT1G03320	7.94587	3.16838	12.7234	4.01573	2.00566	0.0110886	0.0283635	Up	0.0628552	0.234428	0.118306	0.645591	0.710484	0.530356	protein_coding	AT1G03320	unknown protein; Has 1038 Blast hits to 683 proteins in 112 species: Archae - 4; Bacteria - 14; Metazoa - 318; Fungi - 117; Plants - 86; Viruses - 8; Other Eukaryotes - 491 (source: NCBI BLink). [Source:TAIR;Acc:AT1G03320]	Chr1:817027:817767:1	GO:0003674,GO:0005634,GO:0008150	molecular_function|nucleus|biological_process
AT1G03710	7.5344	3.52058	11.5482	3.28021	1.71379	0.0295306	0.0666583	Up	0.0605953	0.231371	0	0.224439	0.616618	0.449508	protein_coding	AT1G03710	Cystatin/monellin superfamily protein [Source:TAIR;Acc:AT1G03710]	Chr1:923426:924726:1	GO:0004869,GO:0005634	cysteine-type endopeptidase inhibitor activity|nucleus
AT1G04650	96.1824	51.3627	141.002	2.74522	1.45692	9.26e-12	8.84e-11	Up	1.09577	0.908599	0.964907	2.53554	2.43709	3.10618	protein_coding	AT1G04650	unknown protein; Has 30201 Blast hits to 17322 proteins in 780 species: Archae - 12; Bacteria - 1396; Metazoa - 17338; Fungi - 3422; Plants - 5037; Viruses - 0; Other Eukaryotes - 2996 (source: NCBI BLink). [Source:TAIR;Acc:AT1G04650]	Chr1:1294893:1299002:-1	GO:0005575	cellular_component
AT1G04770	328.979	180.836	477.122	2.63842	1.39967	2.02e-28	5.58e-27	Up	6.675	5.69176	8.18435	17.5967	16.2954	17.1633	protein_coding	AT1G04770	Protein SULFUR DEFICIENCY-INDUCED 2 [Source:UniProtKB/Swiss-Prot;Acc:Q8L730]	Chr1:1336371:1337849:-1	GO:0005634,GO:0010438,GO:0009658	nucleus|cellular response to sulfur starvation|chloroplast organization
AT1G05210	32.0088	21.0011	43.0164	2.04829	1.03442	0.00411233	0.0117255	Up	1.77805	1.30952	3.35879	4.88819	4.25863	5.01714	protein_coding	AT1G05210	Transmembrane protein 97, predicted [Source:TAIR;Acc:AT1G05210]	Chr1:1510404:1511683:1	GO:0003674,GO:0008150,GO:0016021	molecular_function|biological_process|integral component of membrane
AT1G05950	186.716	119.721	253.712	2.1192	1.08352	9.38e-12	8.96e-11	Up	2.3398	2.48605	2.44636	4.92909	4.7	4.1064	protein_coding	AT1G05950	unknown protein; Has 50 Blast hits to 45 proteins in 14 species: Archae - 5; Bacteria - 0; Metazoa - 4; Fungi - 0; Plants - 34; Viruses - 0; Other Eukaryotes - 7 (source: NCBI BLink). [Source:TAIR;Acc:AT1G05950]	Chr1:1804401:1807471:-1	GO:0003674,GO:0005634,GO:0008150	molecular_function|nucleus|biological_process
AT1G07060	2.08352	0	4.16704	Inf	Inf	0.0274833	0.0626824	Up	0	0	0	0	0	0.316781	protein_coding	AT1G07060	unknown protein; Has 30 Blast hits to 30 proteins in 10 species: Archae - 0; Bacteria - 0; Metazoa - 0; Fungi - 0; Plants - 30; Viruses - 0; Other Eukaryotes - 0 (source: NCBI BLink). [Source:TAIR;Acc:AT1G07060]	Chr1:2167107:2168397:-1
AT1G07820	957.796	632.213	1283.38	2.02998	1.02146	6.99e-16	9.24e-15	Up	41.5795	37.8686	43.6406	81.6997	79.3012	92.9061	protein_coding	AT1G07820	Histone H4 [Source:UniProtKB/Swiss-Prot;Acc:P59259]	Chr1:2421216:2421947:-1	GO:0003677,GO:0005634,GO:0005829,GO:0005794	DNA binding|nucleus|cytosol|Golgi apparatus
AT1G08050	63.4168	39.9045	86.929	2.17842	1.12329	1.13e-05	5.29e-05	Up	1.05613	0.967825	0.842513	2.02119	1.93819	2.0225	protein_coding	AT1G08050	Zinc finger (C3HC4-type RING finger) family protein [Source:TAIR;Acc:AT1G08050]	Chr1:2498836:2501427:-1	GO:0004842,GO:0005576,GO:0008270,GO:0005886	ubiquitin-protein transferase activity|extracellular region|zinc ion binding|plasma membrane
AT1G09450	83.1947	53.6891	112.7	2.09913	1.06979	3.49e-06	1.75e-05	Up	1.09462	0.864523	1.11961	1.64531	2.65864	2.06852	protein_coding	AT1G09450	Protein kinase superfamily protein [Source:TAIR;Acc:AT1G09450]	Chr1:3049024:3053112:1
AT1G10657	151.861	59.3664	244.357	4.11607	2.04127	2.88e-29	8.33e-28	Up	2.19332	1.5391	2.01374	7.23996	5.94164	7.26974	protein_coding	AT1G10657	Plant protein 1589 of unknown function [Source:TAIR;Acc:AT1G10657]	Chr1:3530467:3531842:1	GO:0003674,GO:0005739,GO:0008150,GO:0016021	molecular_function|mitochondrion|biological_process|integral component of membrane
AT1G10780	80.106	46.9779	113.234	2.41037	1.26926	2.16e-07	1.29e-06	Up	1.43835	1.83749	2.20863	4.22961	5.4561	3.71222	protein_coding	AT1G10780	F-box protein At1g10780 [Source:UniProtKB/Swiss-Prot;Acc:Q9SAC4]	Chr1:3592746:3595077:-1	GO:0003674,GO:0005634,GO:0008150,GO:0009506	molecular_function|nucleus|biological_process|plasmodesma
AT1G11925	6.41829	2.20859	10.628	4.81212	2.26667	0.0119335	0.0302656	Up	0.0746528	0.144186	0.260627	0.931565	0.789148	0.583041	protein_coding	AT1G11925	Stigma-specific Stig1 family protein [Source:TAIR;Acc:AT1G11925]	Chr1:4025930:4026732:-1	GO:0003674,GO:0005576,GO:0008150,GO:0016021	molecular_function|extracellular region|biological_process|integral component of membrane
AT1G12870	15.4112	8.51576	22.3065	2.61944	1.38926	0.0091499	0.0239323	Up	0.212962	0.208419	0.427279	0.818661	0.814743	1.26995	protein_coding	AT1G12870	Putative F-box/kelch-repeat protein At1g12870 [Source:UniProtKB/Swiss-Prot;Acc:Q9LPW2]	Chr1:4387129:4389110:-1	GO:0003674,GO:0005737,GO:0008150,GO:0005774	molecular_function|cytoplasm|biological_process|vacuolar membrane
AT1G14430	100.586	62.1337	139.037	2.23772	1.16203	2.18e-05	9.78e-05	Up	1.38765	1.8043	1.82615	3.34106	4.70514	3.45586	protein_coding	AT1G14430	glyoxal oxidase-related protein [Source:TAIR;Acc:AT1G14430]	Chr1:4934120:4936100:1	GO:0003674,GO:0005576,GO:0008150,GO:0016021	molecular_function|extracellular region|biological_process|integral component of membrane
AT1G15890	413.005	252.576	573.435	2.27035	1.18291	8.43e-25	1.92e-23	Up	5.0083	4.22019	4.55572	10.0716	9.88537	10.2955	protein_coding	AT1G15890	Probable disease resistance protein At1g15890 [Source:UniProtKB/Swiss-Prot;Acc:Q9LMP6]	Chr1:5461317:5464223:1	GO:0005524,GO:0005634,GO:0006952,GO:0043531	ATP binding|nucleus|defense response|ADP binding
AT1G16850	23.3668	14.632	32.1016	2.19393	1.13352	0.0116113	0.0295535	Up	1.72518	0.656609	0.547187	1.80198	2.73064	1.65167	protein_coding	AT1G16850	unknown protein; FUNCTIONS IN: molecular_function unknown; INVOLVED IN: response to salt stress; LOCATED IN: endomembrane system; EXPRESSED IN: leaf apex, leaf whorl, male gametophyte, flower, leaf; EXPRESSED DURING: LP.06 six leaves visible, LP.04 /.../eaves visible, LP.10 ten leaves visible, petal differentiation and expansion stage, LP.08 eight leaves visible; BEST Arabidopsis thaliana protein…	Chr1:5764807:5765651:-1	GO:0003674,GO:0005576,GO:0009651,GO:0005783	molecular_function|extracellular region|response to salt stress|endoplasmic reticulum
AT1G20520	14.3832	5.78384	22.9826	3.97359	1.99044	0.000469868	0.00164778	Up	0.422031	0.482052	0.394631	0.940809	1.62685	1.52565	protein_coding	AT1G20520	Arabidopsis protein of unknown function (DUF241) [Source:TAIR;Acc:AT1G20520]	Chr1:7106922:7107617:-1	GO:0003674,GO:0005575,GO:0008150	molecular_function|cellular_component|biological_process
AT1G23140	14.448	7.03682	21.8592	3.1064	1.63524	0.00329394	0.00961735	Up	0.358022	0.173455	0.497619	1.29472	1.4764	1.06739	protein_coding	AT1G23140	Calcium-dependent lipid-binding (CaLB domain) family protein [Source:TAIR;Acc:AT1G23140]	Chr1:8202261:8203215:-1
AT1G23940	21.9428	14.5228	29.3628	2.02184	1.01567	0.0216391	0.0509266	Up	0.341162	0.498689	0.273227	0.687355	0.942762	0.886043	protein_coding	AT1G23940	ARM repeat superfamily protein [Source:TAIR;Acc:AT1G23940]	Chr1:8466094:8469346:1	GO:0006886,GO:0016192,GO:0030117	intracellular protein transport|vesicle-mediated transport|membrane coat
AT1G24095	18.5482	11.5929	25.5035	2.19992	1.13745	0.0184778	0.0443875	Up	0.864015	0.772219	0.723474	1.45192	2.07	1.74673	protein_coding	AT1G24095	Putative thiol-disulphide oxidoreductase DCC [Source:TAIR;Acc:AT1G24095]	Chr1:8523247:8524929:1	GO:0005739	mitochondrion
AT1G24145	51.4096	27.2762	75.5431	2.76956	1.46966	4.87e-07	2.78e-06	Up	1.85238	4.33111	3.16587	8.3234	9.31223	8.22946	protein_coding	AT1G24145	unknown protein; FUNCTIONS IN: molecular_function unknown; INVOLVED IN: biological_process unknown; LOCATED IN: endomembrane system; Has 3 Blast hits to 3 proteins in 1 species: Archae - 0; Bacteria - 0; Metazoa - 0; Fungi - 0; Plants - 3; Viruses - /.../her Eukaryotes - 0 (source: NCBI BLink). [Source:TAIR;Acc:AT1G24145]	Chr1:8541027:8541739:1	GO:0003674,GO:0008150	molecular_function|biological_process
AT1G25422	49.6767	21.9118	77.4417	3.53425	1.8214	1.94e-09	1.47e-08	Up	1.22398	1.19831	0.862419	3.16956	4.52874	3.28965	protein_coding	AT1G25422	unknown protein; FUNCTIONS IN: molecular_function unknown; INVOLVED IN: biological_process unknown; LOCATED IN: cellular_component unknown; BEST Arabidopsis thaliana protein match is: unknown protein (TAIR:AT1G68500.1); Has 16 Blast hits to 16 prote /.../ 6 species: Archae - 0; Bacteria - 0; Metazoa - 0; Fungi - 0; Plants - 16; Viruses - 0; Other Eukaryotes - 0 (source: NCBI BLink). [Source:TAIR;…	Chr1:8918852:8919892:1	GO:0003674,GO:0005737,GO:0008150	molecular_function|cytoplasm|biological_process
AT1G26330	49.9099	26.4213	73.3985	2.77801	1.47405	5.11e-07	2.91e-06	Up	0.370648	0.19631	0.269325	0.809301	0.737613	0.76717	protein_coding	AT1G26330	DNA binding [Source:TAIR;Acc:AT1G26330]	Chr1:9107519:9113725:1	GO:0005634,GO:0008150	nucleus|biological_process
AT1G27565	4.38803	0	8.77605	Inf	Inf	0.000145392	0.000566576	Up	0	0	0	1.13226	1.62489	1.05737	protein_coding	AT1G27565	unknown protein; FUNCTIONS IN: molecular_function unknown; INVOLVED IN: biological_process unknown; LOCATED IN: cellular_component unknown; BEST Arabidopsis thaliana protein match is: unknown protein (TAIR:AT1G52905.1); Has 3 Blast hits to 3 protein /.../ species: Archae - 0; Bacteria - 0; Metazoa - 0; Fungi - 0; Plants - 3; Viruses - 0; Other Eukaryotes - 0 (source: NCBI BLink). [Source:TAIR;Acc…	Chr1:9574550:9575189:1	GO:0003674,GO:0005575,GO:0008150	molecular_function|cellular_component|biological_process
AT1G28570	251.242	119.866	382.617	3.19204	1.67448	1.24e-31	4e-30	Up	4.68176	3.40344	4.67002	12.3143	13.9784	13.8834	protein_coding	AT1G28570	GDSL esterase/lipase At1g28570 [Source:UniProtKB/Swiss-Prot;Acc:Q9FXJ1]	Chr1:10041641:10044150:-1	GO:0005576,GO:0016042,GO:0016298,GO:0016788,GO:0052689	extracellular region|lipid catabolic process|lipase activity|hydrolase activity, acting on ester bonds|carboxylic ester hydrolase activity
AT1G28580	2562.42	1554.69	3570.15	2.29638	1.19936	7.6e-61	7.1e-59	Up	40.8297	47.7716	40.4565	100.818	100.098	89.0561	protein_coding	AT1G28580	GDSL esterase/lipase At1g28580 [Source:UniProtKB/Swiss-Prot;Acc:Q9FXJ2]	Chr1:10044337:10046442:-1	GO:0005576,GO:0016042,GO:0016298,GO:0016788,GO:0052689,GO:0005773	extracellular region|lipid catabolic process|lipase activity|hydrolase activity, acting on ester bonds|carboxylic ester hydrolase activity|vacuole
AT1G28660	3325.2	2129.22	4521.18	2.1234	1.08637	3.59e-54	2.75e-52	Up	81.7374	82.8587	78.3461	183.501	178.072	164.638	protein_coding	AT1G28660	GDSL esterase/lipase At1g28660 [Source:UniProtKB/Swiss-Prot;Acc:Q9FPE4]	Chr1:10071712:10073411:-1	GO:0005576,GO:0016042,GO:0016788,GO:0052689	extracellular region|lipid catabolic process|hydrolase activity, acting on ester bonds|carboxylic ester hydrolase activity
AT1G29240	168.311	106.801	229.82	2.15185	1.10557	3.29e-09	2.44e-08	Up	2.61043	1.92707	2.78642	4.63881	6.01743	5.30101	protein_coding	AT1G29240	Protein of unknown function (DUF688) [Source:TAIR;Acc:AT1G29240]	Chr1:10216779:10219846:-1	GO:0003674,GO:0005634,GO:0008150	molecular_function|nucleus|biological_process
AT1G30190	45.1727	13.4535	76.8919	5.71539	2.51485	2.32e-13	2.51e-12	Up	0.639017	0.688506	0.582333	4.71033	3.44824	3.38191	protein_coding	AT1G30190	unknown protein; BEST Arabidopsis thaliana protein match is: unknown protein (TAIR:AT2G34610.1); Has 56 Blast hits to 56 proteins in 13 species: Archae - 0; Bacteria - 0; Metazoa - 0; Fungi - 0; Plants - 44; Viruses - 0; Other Eukaryotes - 12 (sourc /.../I BLink). [Source:TAIR;Acc:AT1G30190]	Chr1:10618966:10619802:1	GO:0003674,GO:0005634,GO:0008150,GO:0016021	molecular_function|nucleus|biological_process|integral component of membrane
AT1G31750	34.9434	18.9104	50.9764	2.69568	1.43065	4.7e-05	0.000198889	Up	1.06646	0.739042	0.944765	2.01702	2.26974	1.85228	protein_coding	AT1G31750	proline-rich family protein [Source:TAIR;Acc:AT1G31750]	Chr1:11370659:11372077:-1	GO:0003674,GO:0005634,GO:0008150	molecular_function|nucleus|biological_process
AT1G33420	185.1	114.788	255.411	2.22506	1.15384	4.33e-13	4.6e-12	Up	2.63766	2.14132	2.17448	4.98137	5.50072	4.78162	protein_coding	AT1G33420	PHD finger protein At1g33420 [Source:UniProtKB/Swiss-Prot;Acc:Q9C810]	Chr1:12120886:12123576:-1	GO:0003677,GO:0005634,GO:0006351,GO:0006355,GO:0008270	DNA binding|nucleus|transcription, DNA-templated|regulation of transcription, DNA-templated|zinc ion binding
AT1G33930	12.2486	6.98632	17.5108	2.50644	1.32564	0.0224071	0.0523779	Up	0.168412	0.270307	0.511801	0.527468	0.323508	1.25138	protein_coding	AT1G33930	P-loop containing nucleoside triphosphate hydrolases superfamily protein [Source:TAIR;Acc:AT1G33930]	Chr1:12323888:12327084:1	GO:0005525,GO:0005739,GO:0009617	GTP binding|mitochondrion|response to bacterium
AT1G35830	61.0051	40.0981	81.9121	2.04279	1.03054	8.19e-05	0.000333569	Up	4.03194	3.8543	3.0666	7.23123	9.07989	8.4557	protein_coding	AT1G35830	VQ motif-containing protein [Source:TAIR;Acc:AT1G35830]	Chr1:13321214:13322122:-1	GO:0003674,GO:0005634,GO:0008150	molecular_function|nucleus|biological_process
AT1G47395	115.323	27.1834	203.462	7.48476	2.90396	7.38e-40	3.38e-38	Up	6.59296	6.04491	8.75995	52.0433	57.3584	56.3357	protein_coding	AT1G47395	unknown protein; FUNCTIONS IN: molecular_function unknown; INVOLVED IN: biological_process unknown; LOCATED IN: endomembrane system; BEST Arabidopsis thaliana protein match is: unknown protein (TAIR:AT1G47400.1); Has 9 Blast hits to 9 proteins in 2 /.../s: Archae - 0; Bacteria - 0; Metazoa - 0; Fungi - 0; Plants - 9; Viruses - 0; Other Eukaryotes - 0 (source: NCBI BLink). [Source:TAIR;Acc:AT1G473…	Chr1:17383034:17383408:1	GO:0003674,GO:0008150	molecular_function|biological_process
AT1G47400	38.7195	15.31	62.1289	4.05805	2.02079	7.37e-08	4.68e-07	Up	2.01819	3.51777	4.01559	16.817	14.0681	9.88971	protein_coding	AT1G47400	unknown protein; BEST Arabidopsis thaliana protein match is: unknown protein (TAIR:AT1G47395.1); Has 11 Blast hits to 11 proteins in 2 species: Archae - 0; Bacteria - 0; Metazoa - 0; Fungi - 0; Plants - 11; Viruses - 0; Other Eukaryotes - 0 (source: /.../BLink). [Source:TAIR;Acc:AT1G47400]	Chr1:17385717:17386186:1	GO:0003674,GO:0005575,GO:0008150	molecular_function|cellular_component|biological_process
AT1G48660	7.62834	3.52894	11.7277	3.3233	1.73262	0.0289678	0.0655884	Up	0.127066	0.0924123	0.116518	0.148712	0.438019	0.398477	protein_coding	AT1G48660	Auxin-responsive GH3 family protein [Source:TAIR;Acc:AT1G48660]	Chr1:17995948:17997972:-1	GO:0003674,GO:0005737,GO:0009733	molecular_function|cytoplasm|response to auxin	path:ath04075	Plant hormone signal transduction
AT1G49700	20.9398	13.4791	28.4005	2.10701	1.0752	0.0168858	0.0409588	Up	0	0	0	0	0	0	protein_coding	AT1G49700	Plant protein 1589 of unknown function [Source:TAIR;Acc:AT1G49700]	Chr1:18388792:18390496:-1	GO:0003674,GO:0005739,GO:0008150	molecular_function|mitochondrion|biological_process
AT1G49920	14.2191	7.22484	21.2133	2.93616	1.55393	0.00723211	0.0193807	Up	0.107382	0.0416379	0.266997	0.28463	0.573461	0.373205	protein_coding	AT1G49920	MuDR family transposase [Source:TAIR;Acc:AT1G49920]	Chr1:18481774:18484233:-1	GO:0005575,GO:0008150,GO:0008270	cellular_component|biological_process|zinc ion binding
AT1G50180	64.1258	38.5196	89.732	2.32952	1.22003	2.17e-06	1.13e-05	Up	0.427012	0.501664	0.805052	0.875837	0.793704	0.847471	protein_coding	AT1G50180	Putative disease resistance protein At1g50180 [Source:UniProtKB/Swiss-Prot;Acc:Q9SX38]	Chr1:18584235:18587136:1	GO:0005524,GO:0006952,GO:0043531,GO:0009506	ATP binding|defense response|ADP binding|plasmodesma
AT1G50350	4.0484	0.942909	7.15389	7.58705	2.92354	0.0173496	0.0419687	Up	0	0	0	0	0.909861	0	protein_coding	AT1G50350	BEST Arabidopsis thaliana protein match is: RING/U-box superfamily protein (TAIR:AT3G19950.1); Has 37 Blast hits to 37 proteins in 10 species: Archae - 0; Bacteria - 0; Metazoa - 0; Fungi - 0; Plants - 37; Viruses - 0; Other Eukaryotes - 0 (source: /.../Link). [Source:TAIR;Acc:AT1G50350]	Chr1:18648756:18649227:1	GO:0005634	nucleus
AT1G51330	2.82858	0.331133	5.32602	16.0842	4.00757	0.0164125	0.0399551	Up	0	0	0	0	0	0	protein_coding	AT1G51330	Serine protease inhibitor (SERPIN) family protein [Source:TAIR;Acc:AT1G51330]	Chr1:19028841:19029844:-1	GO:0004867,GO:0005737,GO:0006508,GO:0008233,GO:0010951,GO:0030162	serine-type endopeptidase inhibitor activity|cytoplasm|proteolysis|peptidase activity|negative regulation of endopeptidase activity|regulation of proteolysis
AT1G51790	53.7318	35.4286	72.0349	2.03324	1.02378	0.000186836	0.000712777	Up	0.477937	0.543851	0.395876	0.99971	0.898631	0.90607	protein_coding	AT1G51790	Leucine-rich repeat protein kinase family protein [Source:TAIR;Acc:AT1G51790]	Chr1:19206711:19211417:-1	GO:0004672,GO:0005524,GO:0005886,GO:0006468,GO:0016021,GO:0016301,GO:0016310	protein kinase activity|ATP binding|plasma membrane|protein phosphorylation|integral component of membrane|kinase activity|phosphorylation
AT1G51915	1.6638	0	3.3276	Inf	Inf	0.0405384	0.0874857	Up	0	0	0	0.93345	0	0	protein_coding	AT1G51915	cryptdin protein-related [Source:TAIR;Acc:AT1G51915]	Chr1:19293478:19293969:1	GO:0003674,GO:0005576,GO:0008150	molecular_function|extracellular region|biological_process
AT1G52590	262.272	166.277	358.267	2.15465	1.10745	1.05e-11	9.99e-11	Up	13.4306	16.2187	15.0411	27.891	35.0195	33.8285	protein_coding	AT1G52590	DCC family protein At1g52590, chloroplastic [Source:UniProtKB/Swiss-Prot;Acc:Q9SSR1]	Chr1:19589009:19590273:-1	GO:0003674,GO:0008150,GO:0010287	molecular_function|biological_process|plastoglobule
AT1G53035	210.182	87.8434	332.521	3.78539	1.92044	5.79e-16	7.69e-15	Up	8.07766	7.54537	12.3369	33.1298	32.3725	39.8216	protein_coding	AT1G53035	unknown protein; FUNCTIONS IN: molecular_function unknown; INVOLVED IN: biological_process unknown; LOCATED IN: endomembrane system; EXPRESSED IN: 23 plant structures; EXPRESSED DURING: 13 growth stages; BEST Arabidopsis thaliana protein match is: u /.../ protein (TAIR:AT3G15358.1); Has 49 Blast hits to 49 proteins in 9 species: Archae - 0; Bacteria - 0; Metazoa - 0; Fungi - 0; Plants - 49; Virus…	Chr1:19761700:19762551:-1	GO:0003674,GO:0008150,GO:0009507,GO:0016021	molecular_function|biological_process|chloroplast|integral component of membrane
AT1G53633	6.46023	2.62816	10.2923	3.91616	1.96944	0.0225242	0.0526349	Up	0	0.321809	0	0.323796	0.396197	0.483561	protein_coding	AT1G53633	unknown protein; FUNCTIONS IN: molecular_function unknown; INVOLVED IN: biological_process unknown; LOCATED IN: cellular_component unknown; Has 5 Blast hits to 5 proteins in 2 species: Archae - 0; Bacteria - 0; Metazoa - 2; Fungi - 0; Plants - 3; Vi /.../- 0; Other Eukaryotes - 0 (source: NCBI BLink). [Source:TAIR;Acc:AT1G53633]	Chr1:20017389:20017932:-1	GO:0003674,GO:0005575,GO:0008150	molecular_function|cellular_component|biological_process
AT1G54020	13.506	3.85589	23.156	6.00536	2.58625	1.81e-05	8.22e-05	Up	0.0901423	0.0901654	0.1219	0.940017	0.493771	0.987973	protein_coding	AT1G54020	GDSL esterase/lipase At1g54020 [Source:UniProtKB/Swiss-Prot;Acc:Q9C5N8]	Chr1:20161670:20163748:-1	GO:0005576,GO:0016042,GO:0016788,GO:0052689,GO:0005773	extracellular region|lipid catabolic process|hydrolase activity, acting on ester bonds|carboxylic ester hydrolase activity|vacuole
AT1G54930	7.8425	3.62156	12.0634	3.33101	1.73596	0.0235793	0.0548169	Up	0.114154	0.226039	0	0.447116	0.274272	0.362527	protein_coding	AT1G54930	GRF zinc finger / Zinc knuckle protein [Source:TAIR;Acc:AT1G54930]	Chr1:20478267:20479671:-1	GO:0003676,GO:0005634,GO:0008150,GO:0008270	nucleic acid binding|nucleus|biological_process|zinc ion binding
AT1G56060	105.675	63.0386	148.312	2.35271	1.23433	1.28e-09	9.88e-09	Up	2.82978	4.73712	5.7151	9.01302	9.34494	10.6176	protein_coding	AT1G56060	unknown protein; BEST Arabidopsis thaliana protein match is: unknown protein (TAIR:AT2G32210.1); Has 180 Blast hits to 180 proteins in 22 species: Archae - 0; Bacteria - 0; Metazoa - 0; Fungi - 10; Plants - 170; Viruses - 0; Other Eukaryotes - 0 (so /.../NCBI BLink). [Source:TAIR;Acc:AT1G56060]	Chr1:20966528:20967144:-1	GO:0003674,GO:0005575,GO:0008150	molecular_function|cellular_component|biological_process
AT1G56120	101.99	61.5423	142.438	2.31448	1.21069	3.31e-09	2.45e-08	Up	0.916409	0.608649	0.761229	1.79622	1.43369	1.98273	protein_coding	AT1G56120	Leucine-rich repeat transmembrane protein kinase [Source:TAIR;Acc:AT1G56120]	Chr1:20987288:20993072:-1	GO:0005524,GO:0005886,GO:0006468,GO:0016021,GO:0016301,GO:0016310	ATP binding|plasma membrane|protein phosphorylation|integral component of membrane|kinase activity|phosphorylation
AT1G57630	4.52354	0.963973	8.0831	8.38519	3.06784	0.00938235	0.0244248	Up	0.165254	0	0.153462	1.1287	1.38406	0.767715	protein_coding	AT1G57630	Toll-Interleukin-Resistance (TIR) domain family protein [Source:TAIR;Acc:AT1G57630]	Chr1:21345639:21346157:1	GO:0006952,GO:0007165,GO:0009507,GO:0071456	defense response|signal transduction|chloroplast|cellular response to hypoxia
AT1G61370	467.294	146.596	787.993	5.37528	2.42634	1.89e-90	3.27e-88	Up	2.66829	2.91967	2.40388	15.3778	13.499	15.0356	protein_coding	AT1G61370	G-type lectin S-receptor-like serine/threonine-protein kinase At1g61370 [Source:UniProtKB/Swiss-Prot;Acc:O64783]	Chr1:22642096:22645147:-1	GO:0005524,GO:0005886,GO:0016021,GO:0016301,GO:0030246,GO:0048544	ATP binding|plasma membrane|integral component of membrane|kinase activity|carbohydrate binding|recognition of pollen
AT1G61440	12.6222	6.81937	18.4249	2.70185	1.43395	0.0162694	0.0396808	Up	0.108077	0.105838	0.0588189	0.270768	0.382817	0.117248	protein_coding	AT1G61440	G-type lectin S-receptor-like serine/threonine-protein kinase At1g61440 [Source:UniProtKB/Swiss-Prot;Acc:O64776]	Chr1:22669245:22672323:-1	GO:0005524,GO:0005886,GO:0016021,GO:0016301,GO:0030246,GO:0048544	ATP binding|plasma membrane|integral component of membrane|kinase activity|carbohydrate binding|recognition of pollen
AT1G61460	215.569	137.953	293.186	2.12525	1.08763	3.54e-13	3.77e-12	Up	2.07579	1.99898	2.84467	4.17367	5.04682	4.59938	protein_coding	AT1G61460	S-locus protein kinase, putative [Source:TAIR;Acc:AT1G61460]	Chr1:22674198:22677713:-1	GO:0005886,GO:0016301,GO:0030246	plasma membrane|kinase activity|carbohydrate binding
AT1G61490	84.7787	55.9146	113.643	2.03243	1.02321	4.94e-06	2.43e-05	Up	1.07644	0.923785	1.04324	2.25835	1.86334	1.83823	protein_coding	AT1G61490	G-type lectin S-receptor-like serine/threonine-protein kinase At1g61490 [Source:UniProtKB/Swiss-Prot;Acc:O64770]	Chr1:22685154:22688267:-1	GO:0005524,GO:0005886,GO:0016021,GO:0016301,GO:0030246,GO:0048544	ATP binding|plasma membrane|integral component of membrane|kinase activity|carbohydrate binding|recognition of pollen
AT1G61760	11.2249	6.48823	15.9616	2.46008	1.2987	0.0304079	0.0684154	Up	0.52419	0.441952	0.175117	1.34957	0.768635	1.28455	protein_coding	AT1G61760	Late embryogenesis abundant (LEA) hydroxyproline-rich glycoprotein family [Source:TAIR;Acc:AT1G61760]	Chr1:22807440:22808114:-1	GO:0005886,GO:0016021	plasma membrane|integral component of membrane
AT1G65130	9.83865	3.6005	16.0768	4.46516	2.15871	0.00188863	0.00583015	Up	0.0949387	0.0613007	0.0139843	0.226207	0.0923792	0.150558	protein_coding	AT1G65130	Ubiquitin carboxyl-terminal hydrolase-related protein [Source:TAIR;Acc:AT1G65130]	Chr1:24196472:24201022:-1	GO:0005634,GO:0016787,GO:0046872	nucleus|hydrolase activity|metal ion binding
AT1G65200	3.82012	0.985037	6.6552	6.75629	2.75623	0.0233565	0.0543675	Up	0.0163412	0.0316607	0	0.0935724	0.0763521	0	protein_coding	AT1G65200	Ubiquitin carboxyl-terminal hydrolase-related protein [Source:TAIR;Acc:AT1G65200]	Chr1:24218470:24222789:-1	GO:0005634,GO:0016787,GO:0046872	nucleus|hydrolase activity|metal ion binding
AT1G65486	137.861	90.652	185.069	2.04154	1.02965	2.14e-05	9.62e-05	Up	0.864986	2.67922	1.95942	3.19985	3.29106	3.70527	protein_coding	AT1G65486	unknown protein; FUNCTIONS IN: molecular_function unknown; INVOLVED IN: biological_process unknown; LOCATED IN: endomembrane system; BEST Arabidopsis thaliana protein match is: unknown protein (TAIR:AT1G65490.1); Has 30201 Blast hits to 17322 protei /.../780 species: Archae - 12; Bacteria - 1396; Metazoa - 17338; Fungi - 3422; Plants - 5037; Viruses - 0; Other Eukaryotes - 2996 (source: NCBI BLin…	Chr1:24349523:24350306:1	GO:0003674,GO:0005576,GO:0005634,GO:0008150	molecular_function|extracellular region|nucleus|biological_process
AT1G66320	2.20183	0	4.40365	Inf	Inf	0.0132235	0.0331126	Up	0	0	0	0.0475862	0.233616	0.26677	protein_coding	AT1G66320	FBD-associated F-box protein At1g66320 [Source:UniProtKB/Swiss-Prot;Acc:Q9C8Y5]	Chr1:24726812:24728614:-1	GO:0003674,GO:0005634,GO:0008150	molecular_function|nucleus|biological_process
AT1G66780	14.1227	8.49052	19.7548	2.32669	1.21828	0.0269489	0.0616667	Up	0.115341	0.168891	0.0546913	1.06235	0.549444	0.442464	protein_coding	AT1G66780	MATE efflux family protein [Source:TAIR;Acc:AT1G66780]	Chr1:24909213:24911485:1	GO:0005215,GO:0005886,GO:0015297,GO:0016020,GO:0016021	transporter activity|plasma membrane|antiporter activity|membrane|integral component of membrane
AT1G66820	267.142	162.291	371.992	2.29212	1.19668	9.5e-15	1.16e-13	Up	23.2003	26.8373	32.8187	61.0331	58.0055	72.7133	protein_coding	AT1G66820	glycine-rich protein [Source:TAIR;Acc:AT1G66820]	Chr1:24930040:24930551:1	GO:0003674,GO:0005575	molecular_function|cellular_component
AT1G66920	58.7007	25.2598	92.1415	3.64775	1.86701	1.62e-11	1.51e-10	Up	0.539978	0.740145	0.738721	2.60729	2.07289	2.44438	protein_coding	AT1G66920	Protein kinase superfamily protein [Source:TAIR;Acc:AT1G66920]	Chr1:24965304:24967522:-1	GO:0004674,GO:0005524,GO:0005886,GO:0006468,GO:0016021,GO:0016301,GO:0016310	protein serine/threonine kinase activity|ATP binding|plasma membrane|protein phosphorylation|integral component of membrane|kinase activity|phosphorylation
AT1G67035	11.3046	5.889	16.7202	2.83923	1.5055	0.0148223	0.0365661	Up	0.588984	0.270921	0.0972405	0.920715	0.934244	0.895095	protein_coding	AT1G67035	unknown protein; FUNCTIONS IN: molecular_function unknown; INVOLVED IN: biological_process unknown; LOCATED IN: cellular_component unknown; EXPRESSED IN: cotyledon; BEST Arabidopsis thaliana protein match is: unknown protein (TAIR:AT5G38300.1); Has /.../Blast hits to 17322 proteins in 780 species: Archae - 12; Bacteria - 1396; Metazoa - 17338; Fungi - 3422; Plants - 5037; Viruses - 0; Other Eukar…	Chr1:25018077:25019057:1	GO:0003674,GO:0005575,GO:0008150	molecular_function|cellular_component|biological_process
AT1G67320	205.608	123.238	287.979	2.33676	1.22451	5.62e-16	7.5e-15	Up	2.99722	2.73188	2.22349	7.29631	6.62797	6.82297	protein_coding	AT1G67320	Probable DNA primase large subunit [Source:UniProtKB/Swiss-Prot;Acc:Q84WJ2]	Chr1:25205279:25209033:-1			path:ath00230,path:ath00240,path:ath03030	Purine metabolism|Pyrimidine metabolism|DNA replication
AT1G67470	1050.9	694.513	1407.29	2.0263	1.01885	6.15e-25	1.41e-23	Up	29.7642	30.9064	29.9923	62.9707	54.1772	61.763	protein_coding	AT1G67470	Inactive serine/threonine-protein kinase At1g67470 [Source:UniProtKB/Swiss-Prot;Acc:O64798]	Chr1:25272182:25273576:1	GO:0005524,GO:0005886,GO:0006468,GO:0016301,GO:0016310	ATP binding|plasma membrane|protein phosphorylation|kinase activity|phosphorylation
AT1G67750	106.552	70.8765	142.228	2.00671	1.00483	6.3e-07	3.54e-06	Up	2.05293	1.94062	2.28574	4.18337	4.49037	4.56285	protein_coding	AT1G67750	Probable pectate lyase 5 [Source:UniProtKB/Swiss-Prot;Acc:Q9FXD8]	Chr1:25401588:25403503:1	GO:0005576,GO:0030570,GO:0045490,GO:0046872	extracellular region|pectate lyase activity|pectin catabolic process|metal ion binding	path:ath00040	Pentose and glucuronate interconversions
AT1G67790	9.40005	5.14682	13.6533	2.65276	1.40749	0.0358171	0.078582	Up	0.129486	0.0955594	0.118525	0.18758	0.153504	0.353351	protein_coding	AT1G67790	unknown protein; BEST Arabidopsis thaliana protein match is: unknown protein (TAIR:AT3G01680.1); Has 208 Blast hits to 125 proteins in 13 species: Archae - 0; Bacteria - 0; Metazoa - 0; Fungi - 0; Plants - 208; Viruses - 0; Other Eukaryotes - 0 (sou /.../CBI BLink). [Source:TAIR;Acc:AT1G67790]	Chr1:25417542:25420099:-1	GO:0003674,GO:0005634,GO:0008150	molecular_function|nucleus|biological_process
AT1G67910	775.73	474.834	1076.63	2.26737	1.18102	4.29e-36	1.68e-34	Up	17.1242	18.2597	14.8042	44.7313	43.1439	38.7158	protein_coding	AT1G67910	unknown protein; FUNCTIONS IN: molecular_function unknown; INVOLVED IN: biological_process unknown; LOCATED IN: chloroplast; EXPRESSED IN: 21 plant structures; EXPRESSED DURING: 12 growth stages; BEST Arabidopsis thaliana protein match is: unknown p /.../ (TAIR:AT1G24577.1); Has 167 Blast hits to 167 proteins in 19 species: Archae - 0; Bacteria - 0; Metazoa - 0; Fungi - 0; Plants - 167; Viruses -…	Chr1:25471288:25472440:-1	GO:0003674,GO:0005634,GO:0008150	molecular_function|nucleus|biological_process
AT1G68238	114.206	69.022	159.39	2.30927	1.20743	4.42e-06	2.19e-05	Up	12.7351	19.8079	12.4691	33.2549	44.5127	30.5318	protein_coding	AT1G68238	unknown protein; FUNCTIONS IN: molecular_function unknown; INVOLVED IN: biological_process unknown; LOCATED IN: endomembrane system; Has 30201 Blast hits to 17322 proteins in 780 species: Archae - 12; Bacteria - 1396; Metazoa - 17338; Fungi - 3422; /.../ - 5037; Viruses - 0; Other Eukaryotes - 2996 (source: NCBI BLink). [Source:TAIR;Acc:AT1G68238]	Chr1:25574461:25574835:1	GO:0003674,GO:0008150,GO:0016021	molecular_function|biological_process|integral component of membrane
AT1G69520	49.571	23.2069	75.9351	3.27209	1.71021	1.39e-08	9.53e-08	Up	1.21999	1.63992	1.40644	3.8165	5.10713	3.58957	protein_coding	AT1G69520	S-adenosyl-L-methionine-dependent methyltransferases superfamily protein [Source:TAIR;Acc:AT1G69520]	Chr1:26128288:26129602:1	GO:0005739	mitochondrion
AT1G70260	5.82395	0.326952	11.3209	34.6257	5.11377	5.42e-05	0.000227355	Up	0	0	0	0.418594	0.371195	0.317732	protein_coding	AT1G70260	WAT1-related protein At1g70260 [Source:UniProtKB/Swiss-Prot;Acc:F4I5D5]	Chr1:26456844:26459450:-1
AT1G70430	130.815	73.5341	188.096	2.55794	1.35498	2.19e-13	2.37e-12	Up	0.654898	0.610777	0.915414	1.60757	1.58162	2.78144	protein_coding	AT1G70430	Protein kinase superfamily protein [Source:TAIR;Acc:AT1G70430]	Chr1:26545414:26549216:1	GO:0005524,GO:0005886,GO:0016301,GO:0016310	ATP binding|plasma membrane|kinase activity|phosphorylation
AT1G71110	420.808	252.296	589.32	2.33583	1.22393	1.46e-26	3.62e-25	Up	6.26783	7.40033	7.3904	16.3932	16.3674	17.5039	protein_coding	AT1G71110	unknown protein; FUNCTIONS IN: molecular_function unknown; INVOLVED IN: biological_process unknown; LOCATED IN: endomembrane system; BEST Arabidopsis thaliana protein match is: unknown protein (TAIR:AT2G12400.1); Has 173 Blast hits to 169 proteins i /.../pecies: Archae - 0; Bacteria - 0; Metazoa - 3; Fungi - 0; Plants - 165; Viruses - 0; Other Eukaryotes - 5 (source: NCBI BLink). [Source:TAIR;Acc…	Chr1:26818083:26821004:1	GO:0003674,GO:0005576,GO:0008150,GO:0016021	molecular_function|extracellular region|biological_process|integral component of membrane
AT1G72940	1670.96	736.738	2605.17	3.53609	1.82216	1.35e-85	2.13e-83	Up	27.5323	29.4264	31.2015	106.043	94.5957	103.984	protein_coding	AT1G72940	Toll-Interleukin-Resistance (TIR) domain-containing protein [Source:TAIR;Acc:AT1G72940]	Chr1:27442238:27443856:1	GO:0005737,GO:0006952,GO:0007165,GO:0043531	cytoplasm|defense response|signal transduction|ADP binding
AT1G74300	87.4585	54.3753	120.542	2.21685	1.14851	2.38e-07	1.42e-06	Up	1.67392	1.62236	2.10888	3.61833	3.4995	3.25745	protein_coding	AT1G74300	alpha/beta-Hydrolases superfamily protein [Source:TAIR;Acc:AT1G74300]	Chr1:27935298:27936608:1	GO:0003824,GO:0016021	catalytic activity|integral component of membrane
AT1G74440	212.213	110.805	313.621	2.83038	1.501	1.24e-22	2.48e-21	Up	3.39859	3.84343	3.78059	8.22756	9.46771	7.94067	protein_coding	AT1G74440	Protein of unknown function (DUF962) [Source:TAIR;Acc:AT1G74440]	Chr1:27976502:27980404:-1	GO:0003674,GO:0008150,GO:0009507,GO:0016021	molecular_function|biological_process|chloroplast|integral component of membrane
AT1G78995	1006.44	536.061	1476.83	2.75496	1.46203	5.1e-61	4.81e-59	Up	28.5248	29.6514	31.5699	81.1045	84.1199	78.9318	protein_coding	AT1G78995	unknown protein; Has 30201 Blast hits to 17322 proteins in 780 species: Archae - 12; Bacteria - 1396; Metazoa - 17338; Fungi - 3422; Plants - 5037; Viruses - 0; Other Eukaryotes - 2996 (source: NCBI BLink). [Source:TAIR;Acc:AT1G78995]	Chr1:29715079:29716111:-1	GO:0003674,GO:0008150	molecular_function|biological_process
AT2G03420	1131.85	701.555	1562.15	2.22669	1.1549	1.13e-38	4.92e-37	Up	65.4583	71.0741	79.6286	162.783	157.337	173.775	protein_coding	AT2G03420	unknown protein; Has 38 Blast hits to 38 proteins in 17 species: Archae - 0; Bacteria - 0; Metazoa - 0; Fungi - 0; Plants - 38; Viruses - 0; Other Eukaryotes - 0 (source: NCBI BLink). [Source:TAIR;Acc:AT2G03420]	Chr2:1034998:1035969:-1	GO:0003674,GO:0008150,GO:0009507	molecular_function|biological_process|chloroplast
AT2G05350	6.70792	1.60518	11.8107	7.35787	2.87929	0.00149887	0.0047164	Up	0	0	0	0.0958519	0	0.0648974	protein_coding	AT2G05350	unknown protein; Has 22 Blast hits to 16 proteins in 5 species: Archae - 0; Bacteria - 0; Metazoa - 0; Fungi - 0; Plants - 22; Viruses - 0; Other Eukaryotes - 0 (source: NCBI BLink). [Source:TAIR;Acc:AT2G05350]	Chr2:1949614:1954740:1	GO:0003674,GO:0005634,GO:0008150	molecular_function|nucleus|biological_process
AT2G05810	1073.65	685.85	1461.45	2.13086	1.09144	4.86e-37	1.99e-35	Up	16.1457	13.1719	16.4248	34.2802	31.6748	33.0743	protein_coding	AT2G05810	ARM repeat superfamily protein [Source:TAIR;Acc:AT2G05810]	Chr2:2214012:2217159:-1
AT2G07671	6.95604	2.91716	10.9949	3.76905	1.9142	0.0182918	0.0439838	Up	0.256121	0.246634	0.238087	1.45136	0.885026	0.473877	protein_coding	AT2G07671	ATP synthase subunit C family protein [Source:TAIR;Acc:AT2G07671]	Chr2:3251665:3252113:-1	GO:0005739,GO:0015992,GO:0016887	mitochondrion|proton transport|ATPase activity	path:ath00190	Oxidative phosphorylation
AT2G07715	15.3314	6.07284	24.5901	4.04918	2.01763	0.000372257	0.00133153	Up	0.0881989	0.0436894	0.162311	0.195354	0.449067	0.330603	protein_coding	AT2G07715	Nucleic acid-binding, OB-fold-like protein [Source:TAIR;Acc:AT2G07715]	Chr2:3410597:3413161:1	GO:0003735,GO:0005739,GO:0006412,GO:0015934	structural constituent of ribosome|mitochondrion|translation|large ribosomal subunit
AT2G07722	3.944	0.326952	7.56105	23.1259	4.53144	0.00176794	0.00549129	Up	0	0	0	0	0	0	protein_coding	AT2G07722	unknown protein; BEST Arabidopsis thaliana protein match is: unknown protein (TAIR:ATMG00620.1); Has 15 Blast hits to 15 proteins in 5 species: Archae - 0; Bacteria - 0; Metazoa - 0; Fungi - 0; Plants - 15; Viruses - 0; Other Eukaryotes - 0 (source: /.../BLink). [Source:TAIR;Acc:AT2G07722]	Chr2:3438742:3439161:1	GO:0003674,GO:0005739,GO:0008150	molecular_function|mitochondrion|biological_process
AT2G12462	55.6488	29.6852	81.6124	2.74926	1.45904	0.0121026	0.0306384	Up	1.48593	1.08311	1.74945	2.48603	3.4051	5.43201	protein_coding	AT2G12462	BEST Arabidopsis thaliana protein match is: Sterile alpha motif (SAM) domain-containing protein (TAIR:AT1G15760.1); Has 35333 Blast hits to 34131 proteins in 2444 species: Archae - 798; Bacteria - 22429; Metazoa - 974; Fungi - 991; Plants - 531; Vir /.../ 0; Other Eukaryotes - 9610 (source: NCBI BLink). [Source:TAIR;Acc:AT2G12462]	Chr2:5050434:5051613:-1	GO:0003674,GO:0005575,GO:0008150	molecular_function|cellular_component|biological_process
AT2G14660	104.706	65.4394	143.972	2.20009	1.13756	2.25e-08	1.51e-07	Up	4.34635	5.12813	5.2017	10.6765	9.57127	11.4547	protein_coding	AT2G14660	unknown protein; CONTAINS InterPro DOMAIN/s: Uncharacterised protein family UPF0310 (InterPro:IPR002740); Has 2761 Blast hits to 2761 proteins in 686 species: Archae - 5; Bacteria - 1143; Metazoa - 73; Fungi - 78; Plants - 42; Viruses - 0; Other Euk /.../s - 1420 (source: NCBI BLink). [Source:TAIR;Acc:AT2G14660]	Chr2:6272491:6273083:1	GO:0003674,GO:0005634,GO:0008150	molecular_function|nucleus|biological_process
AT2G17240	1298.31	810.419	1786.21	2.20405	1.14016	1.47e-19	2.44e-18	Up	49.7218	56.0783	58.4564	108.249	117.278	139.506	protein_coding	AT2G17240	unknown protein; FUNCTIONS IN: molecular_function unknown; INVOLVED IN: biological_process unknown; LOCATED IN: chloroplast; EXPRESSED IN: 23 plant structures; EXPRESSED DURING: 14 growth stages; BEST Arabidopsis thaliana protein match is: unknown p /.../ (TAIR:AT3G24506.1); Has 2795 Blast hits to 943 proteins in 155 species: Archae - 0; Bacteria - 388; Metazoa - 809; Fungi - 72; Plants - 153; Vi…	Chr2:7498130:7499206:1	GO:0003674,GO:0005634,GO:0008150,GO:0009507	molecular_function|nucleus|biological_process|chloroplast
AT2G18360	110.929	73.2866	148.572	2.02728	1.01954	1.95e-07	1.17e-06	Up	4.11	2.21293	3.2587	6.26831	6.4722	6.76162	protein_coding	AT2G18360	alpha/beta-Hydrolases superfamily protein [Source:TAIR;Acc:AT2G18360]	Chr2:7976712:7979377:-1	GO:0016787	hydrolase activity
AT2G20142	101.526	55.7511	147.3	2.6421	1.40169	3.87e-11	3.48e-10	Up	1.99487	3.6347	2.82764	7.30272	6.74655	8.43597	protein_coding	AT2G20142	Toll-Interleukin-Resistance (TIR) domain family protein [Source:TAIR;Acc:AT2G20142]	Chr2:8695374:8696643:1	GO:0005737,GO:0007165,GO:0016021	cytoplasm|signal transduction|integral component of membrane
AT2G20562	60.8345	24.0617	97.6072	4.05654	2.02025	4.16e-13	4.42e-12	Up	2.27665	6.91987	4.87685	18.7465	21.7061	16.7376	protein_coding	AT2G20562	unknown protein; LOCATED IN: endomembrane system; BEST Arabidopsis thaliana protein match is: unknown protein (TAIR:AT2G31090.1); Has 70 Blast hits to 70 proteins in 13 species: Archae - 0; Bacteria - 0; Metazoa - 0; Fungi - 0; Plants - 70; Viruses /.../ther Eukaryotes - 0 (source: NCBI BLink). [Source:TAIR;Acc:AT2G20562]	Chr2:8850207:8850929:-1
AT2G20625	4.94366	1.60099	8.28633	5.17574	2.37176	0.0334422	0.0742615	Up	0	5.79e-08	0	0	1.07e-08	8.14e-09	protein_coding	AT2G20625	Protein of unknown function (DUF626) [Source:TAIR;Acc:AT2G20625]	Chr2:8896154:8897218:-1	GO:0003674,GO:0005575,GO:0008150	molecular_function|cellular_component|biological_process
AT2G21860	715.646	474.824	956.468	2.01436	1.01032	5.92e-21	1.07e-19	Up	13.8605	14.9082	15.2162	25.4446	28.5648	30.7199	protein_coding	AT2G21860	violaxanthin de-epoxidase-related [Source:TAIR;Acc:AT2G21860]	Chr2:9318258:9320002:-1	GO:0008150,GO:0009507,GO:0016851	biological_process|chloroplast|magnesium chelatase activity
AT2G23680	153.278	82.3179	224.238	2.72405	1.44575	1.12e-16	1.58e-15	Up	4.74768	5.29628	5.54001	14.0242	14.4389	12.6601	protein_coding	AT2G23680	Cold-regulated 413 plasma membrane protein 3 [Source:UniProtKB/Swiss-Prot;Acc:O64834]	Chr2:10066163:10067455:1	GO:0003674,GO:0005739,GO:0005886,GO:0016021,GO:0016020	molecular_function|mitochondrion|plasma membrane|integral component of membrane|membrane
AT2G23950	240.694	149.219	332.169	2.22604	1.15448	3.66e-16	4.95e-15	Up	3.5817	3.28787	2.66072	8.22895	6.61841	6.25833	protein_coding	AT2G23950	Probable LRR receptor-like serine/threonine-protein kinase At2g23950 [Source:UniProtKB/Swiss-Prot;Acc:Q0WVM4]	Chr2:10187043:10190412:-1	GO:0004674,GO:0005524,GO:0005886,GO:0006468,GO:0016021,GO:0016301,GO:0016310	protein serine/threonine kinase activity|ATP binding|plasma membrane|protein phosphorylation|integral component of membrane|kinase activity|phosphorylation
AT2G24060	1514.24	930.079	2098.4	2.25615	1.17386	1.12e-48	6.98e-47	Up	31.3701	35.7923	38.5164	75.9063	83.1766	84.2025	protein_coding	AT2G24060	Translation initiation factor 3 protein [Source:TAIR;Acc:AT2G24060]	Chr2:10229385:10231563:1
AT2G24090	4383.19	2761.05	6005.33	2.17501	1.12102	7.86e-61	7.31e-59	Up	200.191	228.733	221.478	445.482	482.353	492.048	protein_coding	AT2G24090	Ribosomal protein L35 [Source:TAIR;Acc:AT2G24090]	Chr2:10241964:10243614:1			path:ath03010	Ribosome
AT2G24130	18.0905	6.11063	30.0705	4.92101	2.29895	7.93e-06	3.8e-05	Up	0.224226	0.0204535	0.134119	0.408838	0.6505	0.710585	protein_coding	AT2G24130	Putative leucine-rich repeat receptor-like serine/threonine-protein kinase At2g24130 [Source:UniProtKB/Swiss-Prot;Acc:Q9ZUI0]	Chr2:10258148:10261220:1	GO:0004674,GO:0005524,GO:0005886,GO:0006468,GO:0007169,GO:0016021	protein serine/threonine kinase activity|ATP binding|plasma membrane|protein phosphorylation|transmembrane receptor protein tyrosine kinase signaling pathway|integral component of membrane
AT2G24140	7.57323	3.49951	11.647	3.32816	1.73473	0.0343898	0.075947	Up	0.0924592	0.133404	0.0792342	0.346305	0.425154	0.190742	protein_coding	AT2G24140	Protein of unknown function, DUF593 [Source:TAIR;Acc:AT2G24140]	Chr2:10262554:10264033:-1	GO:0003674,GO:0005634,GO:0008150	molecular_function|nucleus|biological_process
AT2G24600	3648.42	2329.07	4967.77	2.13295	1.09285	3.77e-47	2.26e-45	Up	47.184	58.2284	51.4544	110.273	110.685	104.103	protein_coding	AT2G24600	Ankyrin repeat family protein [Source:TAIR;Acc:AT2G24600]	Chr2:10452116:10454524:-1	GO:0008150,GO:0016021	biological_process|integral component of membrane
AT2G27630	9.54784	3.89384	15.2018	3.90407	1.96498	0.00538146	0.0149103	Up	0.0257255	0.0753085	0.0114778	0.0620905	0.212798	0.136976	protein_coding	AT2G27630	Ubiquitin carboxyl-terminal hydrolase-related protein [Source:TAIR;Acc:AT2G27630]	Chr2:11787398:11792604:-1	GO:0005634,GO:0016787,GO:0046872	nucleus|hydrolase activity|metal ion binding
AT2G27660	70.72	45.5073	95.9326	2.10807	1.07592	0.0150975	0.0371417	Up	0.834121	0.75788	0.935968	2.17247	1.70333	1.08306	protein_coding	AT2G27660	Cysteine/Histidine-rich C1 domain family protein [Source:TAIR;Acc:AT2G27660]	Chr2:11798537:11800850:-1
AT2G28580	9.91838	5.17206	14.6647	2.83537	1.50354	0.0285628	0.0648107	Up	0.150705	0.0903587	0.111578	0.299464	0.478213	0.33978	protein_coding	AT2G28580	Plant protein of unknown function (DUF247) [Source:TAIR;Acc:AT2G28580]	Chr2:12244859:12248450:1	GO:0003674,GO:0005886,GO:0008150,GO:0016021	molecular_function|plasma membrane|biological_process|integral component of membrane
AT2G29180	704.48	446.168	962.793	2.15792	1.10964	7.73e-24	1.68e-22	Up	30.9036	30.6522	41.409	65.5915	72.0098	82.7273	protein_coding	AT2G29180	unknown protein; FUNCTIONS IN: molecular_function unknown; INVOLVED IN: biological_process unknown; LOCATED IN: chloroplast thylakoid membrane; EXPRESSED IN: 23 plant structures; EXPRESSED DURING: 13 growth stages; Has 34 Blast hits to 33 proteins i /.../pecies: Archae - 0; Bacteria - 0; Metazoa - 0; Fungi - 0; Plants - 33; Viruses - 0; Other Eukaryotes - 1 (source: NCBI BLink). [Source:TAIR;Acc:…	Chr2:12543023:12543835:1	GO:0003674,GO:0008150,GO:0009507,GO:0016021,GO:0009535	molecular_function|biological_process|chloroplast|integral component of membrane|chloroplast thylakoid membrane
AT2G30766	313.83	53.4495	574.21	10.743	3.42533	1.73e-115	5.04e-113	Up	4.02339	4.03734	4.19034	50.5939	54.8541	42.9239	protein_coding	AT2G30766	unknown protein; FUNCTIONS IN: molecular_function unknown; INVOLVED IN: biological_process unknown; LOCATED IN: cellular_component unknown; Has 30201 Blast hits to 17322 proteins in 780 species: Archae - 12; Bacteria - 1396; Metazoa - 17338; Fungi - /.../ Plants - 5037; Viruses - 0; Other Eukaryotes - 2996 (source: NCBI BLink). [Source:TAIR;Acc:AT2G30766]	Chr2:13107909:13108863:1	GO:0003674,GO:0005575,GO:0008150	molecular_function|cellular_component|biological_process
AT2G32030	196.826	107.092	286.559	2.67583	1.41999	1.22e-09	9.47e-09	Up	7.40161	5.47331	7.06381	18.5197	14.4698	19.9598	protein_coding	AT2G32030	Acyl-CoA N-acyltransferases (NAT) superfamily protein [Source:TAIR;Acc:AT2G32030]	Chr2:13632468:13633335:-1	GO:0005737,GO:0008080	cytoplasm|N-acetyltransferase activity
AT2G32130	14.9642	7.40171	22.5266	3.04343	1.6057	0.00266188	0.00793512	Up	0.515701	0.919601	0.635448	1.87042	1.6979	1.84919	protein_coding	AT2G32130	Plant protein of unknown function (DUF641) [Source:TAIR;Acc:AT2G32130]	Chr2:13654886:13655525:-1	GO:0003674,GO:0005634,GO:0008150	molecular_function|nucleus|biological_process
AT2G32140	201.132	93.9209	308.343	3.28301	1.71502	1.35e-27	3.55e-26	Up	2.74562	3.14083	2.33778	8.22217	9.38046	9.12027	protein_coding	AT2G32140	transmembrane receptors [Source:TAIR;Acc:AT2G32140]	Chr2:13655627:13657175:-1	GO:0006952,GO:0007165,GO:0009507,GO:0016021	defense response|signal transduction|chloroplast|integral component of membrane
AT2G32190	248.547	99.7323	397.362	3.98429	1.99432	2.7e-42	1.36e-40	Up	6.68739	4.24751	8.59415	20.5654	20.5162	24.9929	protein_coding	AT2G32190	unknown protein; BEST Arabidopsis thaliana protein match is: unknown protein (TAIR:AT2G32210.1); Has 218 Blast hits to 218 proteins in 24 species: Archae - 0; Bacteria - 0; Metazoa - 0; Fungi - 16; Plants - 202; Viruses - 0; Other Eukaryotes - 0 (so /.../NCBI BLink). [Source:TAIR;Acc:AT2G32190]	Chr2:13674498:13675286:1	GO:0003674,GO:0008150	molecular_function|biological_process
AT2G32200	182.973	55.7882	310.158	5.55955	2.47497	3.12e-28	8.5e-27	Up	6.89348	4.12183	9.06509	31.9683	36.959	39.7868	protein_coding	AT2G32200	unknown protein; BEST Arabidopsis thaliana protein match is: unknown protein (TAIR:AT2G32210.1); Has 131 Blast hits to 131 proteins in 14 species: Archae - 0; Bacteria - 0; Metazoa - 0; Fungi - 1; Plants - 130; Viruses - 0; Other Eukaryotes - 0 (sou /.../CBI BLink). [Source:TAIR;Acc:AT2G32200]	Chr2:13676488:13677231:1	GO:0003674,GO:0008150	molecular_function|biological_process
AT2G32210	513.79	286.378	741.202	2.5882	1.37195	1.66e-28	4.64e-27	Up	26.3691	24.8051	43.7279	70.5552	75.9046	103.477	protein_coding	AT2G32210	unknown protein; BEST Arabidopsis thaliana protein match is: unknown protein (TAIR:AT2G32190.1); Has 214 Blast hits to 214 proteins in 21 species: Archae - 0; Bacteria - 0; Metazoa - 1; Fungi - 10; Plants - 203; Viruses - 0; Other Eukaryotes - 0 (so /.../NCBI BLink). [Source:TAIR;Acc:AT2G32210]	Chr2:13677986:13678830:1	GO:0003674,GO:0008150	molecular_function|biological_process
AT2G32487	13.9283	7.98824	19.8683	2.48719	1.31452	0.0171334	0.0414956	Up	0.664898	0.979823	1.01347	1.31892	1.207	2.20164	protein_coding	AT2G32487	unknown protein; FUNCTIONS IN: molecular_function unknown; INVOLVED IN: biological_process unknown; LOCATED IN: endomembrane system; Has 1 Blast hits to 1 proteins in 1 species: Archae - 0; Bacteria - 0; Metazoa - 0; Fungi - 0; Plants - 1; Viruses - /.../her Eukaryotes - 0 (source: NCBI BLink). [Source:TAIR;Acc:AT2G32487]	Chr2:13791887:13793177:1	GO:0003674,GO:0005576,GO:0008150	molecular_function|extracellular region|biological_process
AT2G32640	526.903	316.639	737.167	2.3281	1.21915	4.02e-30	1.21e-28	Up	7.04499	7.30958	7.15691	16.0148	16.2906	15.5206	protein_coding	AT2G32640	Lycopene beta/epsilon cyclase protein [Source:TAIR;Acc:AT2G32640]	Chr2:13846919:13850909:-1
AT2G33180	410.728	258.843	562.613	2.17357	1.12007	6.81e-22	1.32e-20	Up	20.8978	19.4071	27.1678	44.5669	50.388	47.2474	protein_coding	AT2G33180	unknown protein; FUNCTIONS IN: molecular_function unknown; INVOLVED IN: biological_process unknown; LOCATED IN: chloroplast stroma; EXPRESSED IN: 22 plant structures; EXPRESSED DURING: 13 growth stages; Has 57 Blast hits to 57 proteins in 22 species /.../ae - 0; Bacteria - 8; Metazoa - 0; Fungi - 0; Plants - 35; Viruses - 0; Other Eukaryotes - 14 (source: NCBI BLink). [Source:TAIR;Acc:AT2G33180]	Chr2:14066463:14067467:1	GO:0003674,GO:0008150,GO:0009507,GO:0009570	molecular_function|biological_process|chloroplast|chloroplast stroma
AT2G34210	4.87217	0.658085	9.08626	13.8071	3.78734	0.0013758	0.0043576	Up	0.0145402	0	0	0.0817789	0.0334074	0.112966	protein_coding	AT2G34210	Putative transcription elongation factor SPT5 homolog 2 [Source:UniProtKB/Swiss-Prot;Acc:O80770]	Chr2:14445938:14450522:1
AT2G34224	1.65554	0	3.31108	Inf	Inf	0.0408226	0.0880546	Up	0	0	0	0	0	0	protein_coding	AT2G34224	unknown protein; LOCATED IN: endomembrane system; Has 30201 Blast hits to 17322 proteins in 780 species: Archae - 12; Bacteria - 1396; Metazoa - 17338; Fungi - 3422; Plants - 5037; Viruses - 0; Other Eukaryotes - 2996 (source: NCBI BLink). [Source:TAIR;Acc:AT2G34224]	Chr2:14454088:14454258:-1	GO:0005739	mitochondrion
AT2G34810	75.907	48.4029	103.411	2.13647	1.09523	0.000108481	0.000431505	Up	1.86428	0.766034	1.60793	2.71637	3.29332	2.88363	protein_coding	AT2G34810	FAD-binding Berberine family protein [Source:TAIR;Acc:AT2G34810]	Chr2:14685256:14687062:1	GO:0005737,GO:0009055,GO:0016614,GO:0050660,GO:0055114,GO:0009611,GO:0009753	cytoplasm|electron carrier activity|oxidoreductase activity, acting on CH-OH group of donors|flavin adenine dinucleotide binding|oxidation-reduction process|response to wounding|response to jasmonic acid
AT2G34910	32.1417	15.063	49.2203	3.26763	1.70824	3.12e-06	1.58e-05	Up	0.48832	0.480064	0.663855	1.52598	1.81005	2.65662	protein_coding	AT2G34910	BEST Arabidopsis thaliana protein match is: root hair specific 4 (TAIR:AT1G30850.1); Has 43 Blast hits to 43 proteins in 9 species: Archae - 0; Bacteria - 0; Metazoa - 0; Fungi - 0; Plants - 43; Viruses - 0; Other Eukaryotes - 0 (source: NCBI BLink). [Source:TAIR;Acc:AT2G34910]	Chr2:14726800:14728128:1	GO:0003674,GO:0005634,GO:0008150	molecular_function|nucleus|biological_process
AT2G35410	2089.94	1376.61	2803.27	2.03637	1.026	2.25e-40	1.05e-38	Up	64.4475	60.6823	65.6779	128.643	127.632	145.41	protein_coding	AT2G35410	RNA-binding (RRM/RBD/RNP motifs) family protein [Source:TAIR;Acc:AT2G35410]	Chr2:14898324:14899750:1	GO:0000166,GO:0003676,GO:0003723,GO:0009507,GO:0009579,GO:0009570	nucleotide binding|nucleic acid binding|RNA binding|chloroplast|thylakoid|chloroplast stroma
AT2G36200	270.86	172.435	369.285	2.1416	1.09869	3.42e-16	4.65e-15	Up	2.33583	2.06038	1.80432	4.18883	4.50531	4.55168	protein_coding	AT2G36200	Probable 125 kDa kinesin-related protein [Source:UniProtKB/Swiss-Prot;Acc:P82266]	Chr2:15179869:15185314:-1	GO:0003777,GO:0005524,GO:0005737,GO:0005874,GO:0007018,GO:0008017	microtubule motor activity|ATP binding|cytoplasm|microtubule|microtubule-based movement|microtubule binding
AT2G36690	1751.89	677.914	2825.88	4.16849	2.05953	2.43e-116	7.17e-114	Up	27.6844	24.1035	26.7288	113.306	103.904	116.183	protein_coding	AT2G36690	2-oxoglutarate (2OG) and Fe(II)-dependent oxygenase superfamily protein [Source:TAIR;Acc:AT2G36690]	Chr2:15379694:15381987:1	GO:0005737,GO:0009058,GO:0016706,GO:0046872,GO:0055114	cytoplasm|biosynthetic process|oxidoreductase activity, acting on paired donors, with incorporation or reduction of molecular oxygen, 2-oxoglutarate as one donor, and incorporation of one atom each of oxygen into both donors|metal ion binding|oxidation-reduction process
AT2G36835	1013.08	577.346	1448.81	2.50944	1.32736	8.88e-52	6.19e-50	Up	51.0785	55.8767	54.4085	129.061	124.158	135.488	protein_coding	AT2G36835	unknown protein; FUNCTIONS IN: molecular_function unknown; INVOLVED IN: biological_process unknown; LOCATED IN: chloroplast envelope; EXPRESSED IN: 22 plant structures; EXPRESSED DURING: 13 growth stages; Has 26 Blast hits to 26 proteins in 11 speci /.../chae - 0; Bacteria - 0; Metazoa - 0; Fungi - 0; Plants - 26; Viruses - 0; Other Eukaryotes - 0 (source: NCBI BLink). [Source:TAIR;Acc:AT2G36835]	Chr2:15449603:15451426:-1	GO:0003674,GO:0008150,GO:0009941	molecular_function|biological_process|chloroplast envelope
AT2G37660	6624.33	4256.34	8992.31	2.11269	1.07908	1.3e-44	7.09e-43	Up	133.111	141.757	117.718	277.284	291.992	249.748	protein_coding	AT2G37660	Uncharacterized protein At2g37660, chloroplastic [Source:UniProtKB/Swiss-Prot;Acc:O80934]	Chr2:15795213:15797059:-1	GO:0009507,GO:0009570,GO:0009579,GO:0042742,GO:0048046,GO:0005507	chloroplast|chloroplast stroma|thylakoid|defense response to bacterium|apoplast|copper ion binding
AT2G38160	46.6354	27.0585	66.2123	2.44701	1.29102	8.21e-05	0.000334131	Up	0.843093	0.408747	0.813479	1.57284	2.18616	1.64985	protein_coding	AT2G38160	unknown protein; BEST Arabidopsis thaliana protein match is: unknown protein (TAIR:AT2G40070.2); Has 972 Blast hits to 731 proteins in 211 species: Archae - 0; Bacteria - 236; Metazoa - 194; Fungi - 201; Plants - 218; Viruses - 32; Other Eukaryotes /.../source: NCBI BLink). [Source:TAIR;Acc:AT2G38160]	Chr2:15986428:15988659:-1	GO:0003674,GO:0005634,GO:0008150	molecular_function|nucleus|biological_process
AT2G39420	168.766	92.5148	245.018	2.64842	1.40513	2.77e-17	4.04e-16	Up	2.3965	2.49188	3.22578	5.93954	5.96155	6.45898	protein_coding	AT2G39420	alpha/beta-Hydrolases superfamily protein [Source:TAIR;Acc:AT2G39420]	Chr2:16460364:16463061:1
AT2G39650	1291.84	785.142	1798.53	2.29071	1.1958	9.73e-32	3.15e-30	Up	32.7808	34.698	34.5368	80.5607	69.3566	80.3604	protein_coding	AT2G39650	Protein of unknown function (DUF506) [Source:TAIR;Acc:AT2G39650]	Chr2:16527792:16529407:-1	GO:0003674,GO:0005634,GO:0008150	molecular_function|nucleus|biological_process
AT2G42340	5.17836	0.968154	9.38857	9.69739	3.2776	0.00304906	0.00896502	Up	0.10822	0	0.0519011	0.564013	0.562701	0.256679	protein_coding	AT2G42340	unknown protein; Has 11 Blast hits to 11 proteins in 5 species: Archae - 0; Bacteria - 2; Metazoa - 0; Fungi - 2; Plants - 6; Viruses - 0; Other Eukaryotes - 1 (source: NCBI BLink). [Source:TAIR;Acc:AT2G42340]	Chr2:17636323:17637727:-1	GO:0003674,GO:0005634,GO:0008150	molecular_function|nucleus|biological_process
AT2G42690	1374.57	893.123	1856.03	2.07813	1.05529	1.47e-38	6.37e-37	Up	29.7002	29.6962	32.0707	58.9197	62.1574	62.2948	protein_coding	AT2G42690	Phospholipase A1-IIdelta [Source:UniProtKB/Swiss-Prot;Acc:Q9SJI7]	Chr2:17776241:17777717:-1	GO:0004806,GO:0006629,GO:0009507,GO:0016042,GO:0005737,GO:0008970,GO:0009650,GO:0071493	triglyceride lipase activity|lipid metabolic process|chloroplast|lipid catabolic process|cytoplasm|phosphatidylcholine 1-acylhydrolase activity|UV protection|cellular response to UV-B
AT2G43620	41.8536	26.9956	56.7117	2.10078	1.07092	0.0291145	0.0658803	Up	1.12489	1.43022	1.17005	3.15467	4.04674	1.95828	protein_coding	AT2G43620	Chitinase family protein [Source:TAIR;Acc:AT2G43620]	Chr2:18093770:18095025:-1	GO:0000272,GO:0004568,GO:0005576,GO:0006032,GO:0006952,GO:0008061,GO:0016998,GO:0048046	polysaccharide catabolic process|chitinase activity|extracellular region|chitin catabolic process|defense response|chitin binding|cell wall macromolecule catabolic process|apoplast	path:ath00520	Amino sugar and nucleotide sugar metabolism
AT2G43720	34.7461	22.5446	46.9475	2.08243	1.05827	0.00164014	0.00512234	Up	1.47495	1.68254	1.27784	3.37879	2.74941	4.3221	protein_coding	AT2G43720	Eukaryotic protein of unknown function (DUF842) [Source:TAIR;Acc:AT2G43720]	Chr2:18123267:18124338:1	GO:0003674,GO:0008150,GO:0009507	molecular_function|biological_process|chloroplast
AT2G45900	29.664	17.2016	42.1264	2.44898	1.29218	0.000652039	0.00222565	Up	0.204452	0.506029	0.0815045	0.502026	0.881319	0.524731	protein_coding	AT2G45900	Phosphatidylinositol N-acetyglucosaminlytransferase subunit P-related [Source:TAIR;Acc:AT2G45900]	Chr2:18886069:18888674:-1
AT2G46455	20.068	10.1632	29.9728	2.94914	1.5603	0.00122169	0.00391429	Up	0.312997	0.622146	0.953186	0.40854	1.64009	1.73319	protein_coding	AT2G46455	OxaA/YidC-like membrane insertion protein [Source:TAIR;Acc:AT2G46455]	Chr2:19069629:19071004:-1	GO:0005739,GO:0016021	mitochondrion|integral component of membrane
AT2G46980	210.385	126.234	294.535	2.33326	1.22234	4.23e-16	5.69e-15	Up	1.37956	1.003	1.21488	3.11378	2.75527	2.36083	protein_coding	AT2G46980	unknown protein; Has 1165 Blast hits to 947 proteins in 158 species: Archae - 0; Bacteria - 33; Metazoa - 631; Fungi - 90; Plants - 54; Viruses - 14; Other Eukaryotes - 343 (source: NCBI BLink). [Source:TAIR;Acc:AT2G46980]	Chr2:19299492:19304191:-1
AT2G47010	289.49	132.361	446.618	3.37424	1.75456	1.56e-38	6.76e-37	Up	3.46856	2.21848	2.99042	9.88603	9.09421	10.3331	protein_coding	AT2G47010	unknown protein; FUNCTIONS IN: molecular_function unknown; INVOLVED IN: biological_process unknown; LOCATED IN: endomembrane system; EXPRESSED IN: 17 plant structures; EXPRESSED DURING: 10 growth stages; BEST Arabidopsis thaliana protein match is: u /.../ protein (TAIR:AT1G17030.1); Has 72 Blast hits to 72 proteins in 13 species: Archae - 0; Bacteria - 0; Metazoa - 0; Fungi - 0; Plants - 71; Viru…	Chr2:19317126:19319397:1	GO:0003674,GO:0008150	molecular_function|biological_process
AT2G47780	55.059	34.7077	75.4102	2.17273	1.11951	0.00103716	0.00338127	Up	1.54198	3.54812	2.2116	3.93114	5.86975	5.29995	protein_coding	AT2G47780	REF/SRPP-like protein At2g47780 [Source:UniProtKB/Swiss-Prot;Acc:O82246]	Chr2:19570049:19571034:1
AT3G01950	109.8	70.6192	148.981	2.10964	1.077	0.000101438	0.00040586	Up	11.2253	21.8572	11.5761	29.1165	34.4697	31.112	protein_coding	AT3G01950	Protein of unknown function (DUF 3339) [Source:TAIR;Acc:AT3G01950]	Chr3:323977:324365:1	GO:0003674,GO:0008150,GO:0016021,GO:0031225	molecular_function|biological_process|integral component of membrane|anchored component of membrane
AT3G01960	49.78	30.7547	68.8053	2.23723	1.16171	8.09e-05	0.000329762	Up	1.26679	1.76391	2.21064	3.07496	6.27877	6.26886	protein_coding	AT3G01960	unknown protein; Has 13 Blast hits to 13 proteins in 5 species: Archae - 0; Bacteria - 0; Metazoa - 0; Fungi - 0; Plants - 13; Viruses - 0; Other Eukaryotes - 0 (source: NCBI BLink). [Source:TAIR;Acc:AT3G01960]	Chr3:324581:325087:-1	GO:0003674,GO:0005575,GO:0008150	molecular_function|cellular_component|biological_process
AT3G02120	177.949	113.682	242.216	2.13066	1.0913	5.61e-07	3.17e-06	Up	12.0321	13.1268	12.6855	27.4406	33.3574	24.956	protein_coding	AT3G02120	hydroxyproline-rich glycoprotein family protein [Source:TAIR;Acc:AT3G02120]	Chr3:377097:377713:1	GO:0003674,GO:0005634	molecular_function|nucleus
AT3G02910	470.255	290.083	650.426	2.24221	1.16492	4.18e-26	1.01e-24	Up	16.4675	16.4431	16.3226	36.4746	38.4303	39.2766	protein_coding	AT3G02910	Putative gamma-glutamylcyclotransferase At3g02910 [Source:UniProtKB/Swiss-Prot;Acc:Q9M8T3]	Chr3:649814:650921:1	GO:0016746,GO:0080167	transferase activity, transferring acyl groups|response to karrikin
AT3G03270	228.17	143.011	313.329	2.19095	1.13155	7.57e-15	9.31e-14	Up	7.05075	9.0272	6.71706	17.0343	16.5996	15.1663	protein_coding	AT3G03270	Adenine nucleotide alpha hydrolases-like superfamily protein [Source:TAIR;Acc:AT3G03270]	Chr3:761310:763115:-1	GO:0005737,GO:0006950,GO:0016787,GO:0016020,GO:0005886	cytoplasm|response to stress|hydrolase activity|membrane|plasma membrane
AT3G06890	68.3031	40.6005	96.0056	2.36464	1.24162	5.96e-07	3.35e-06	Up	5.45131	5.66879	4.34445	11.7772	12.3867	12.966	protein_coding	AT3G06890	unknown protein; Has 91 Blast hits to 91 proteins in 12 species: Archae - 0; Bacteria - 0; Metazoa - 0; Fungi - 0; Plants - 91; Viruses - 0; Other Eukaryotes - 0 (source: NCBI BLink). [Source:TAIR;Acc:AT3G06890]	Chr3:2176856:2177586:1	GO:0003674,GO:0008150,GO:0016021	molecular_function|biological_process|integral component of membrane
AT3G07195	924.205	442.937	1405.47	3.17308	1.66588	2.66e-74	3.38e-72	Up	9.96807	12.27	12.6045	34.6352	35.9341	42.741	protein_coding	AT3G07195	RPM1-interacting protein 4 (RIN4) family protein [Source:TAIR;Acc:AT3G07195]	Chr3:2288892:2290505:1	GO:0003674,GO:0005634,GO:0008150	molecular_function|nucleus|biological_process
AT3G08740	2791.37	1821.96	3760.78	2.06414	1.04554	2.26e-48	1.4e-46	Up	106.709	108.212	102.168	203.952	219.472	225.318	protein_coding	AT3G08740	elongation factor P (EF-P) family protein [Source:TAIR;Acc:AT3G08740]	Chr3:2654626:2656239:-1	GO:0003746,GO:0006414,GO:0009507,GO:0009570	translation elongation factor activity|translational elongation|chloroplast|chloroplast stroma
AT3G09870	56.1745	26.7639	85.5851	3.19778	1.67707	2.82e-09	2.1e-08	Up	1.86942	1.18266	4.05045	9.04226	8.77557	6.02256	protein_coding	AT3G09870	SAUR-like auxin-responsive protein family [Source:TAIR;Acc:AT3G09870]	Chr3:3027424:3027957:-1			path:ath04075	Plant hormone signal transduction
AT3G10880	25.0854	14.9998	35.171	2.34476	1.22944	0.00329744	0.0096263	Up	0.409053	0.475724	0.47797	1.41651	1.25374	0.755529	protein_coding	AT3G10880	unknown protein; BEST Arabidopsis thaliana protein match is: unknown protein (TAIR:AT5G05180.1); Has 15699 Blast hits to 11378 proteins in 1134 species: Archae - 391; Bacteria - 2054; Metazoa - 6851; Fungi - 1354; Plants - 1096; Viruses - 119; Other /.../yotes - 3834 (source: NCBI BLink). [Source:TAIR;Acc:AT3G10880]	Chr3:3405815:3407434:1	GO:0003674,GO:0005737,GO:0008150	molecular_function|cytoplasm|biological_process
AT3G11000	50.5177	28.0774	72.9579	2.59846	1.37765	4.8e-06	2.37e-05	Up	0.568451	0.6193	0.383881	1.47606	1.08068	1.50124	protein_coding	AT3G11000	DCD (Development and Cell Death) domain protein [Source:TAIR;Acc:AT3G11000]	Chr3:3447568:3450589:1	GO:0005634	nucleus
AT3G12835	5.18779	1.98262	8.39295	4.23327	2.08177	0.0368594	0.0805972	Up	0	0	0	0	0	0	protein_coding	AT3G12835	unknown protein; Has 30201 Blast hits to 17322 proteins in 780 species: Archae - 12; Bacteria - 1396; Metazoa - 17338; Fungi - 3422; Plants - 5037; Viruses - 0; Other Eukaryotes - 2996 (source: NCBI BLink). [Source:TAIR;Acc:AT3G12835]	Chr3:4083265:4083369:-1
AT3G15680	99.4009	62.2289	136.573	2.19469	1.13402	9.01e-08	5.65e-07	Up	2.80283	3.01198	4.65791	6.13441	7.94162	8.61375	protein_coding	AT3G15680	Ran BP2/NZF zinc finger-like superfamily protein [Source:TAIR;Acc:AT3G15680]	Chr3:5315001:5316466:1	GO:0008270,GO:0016301,GO:0016310	zinc ion binding|kinase activity|phosphorylation
AT3G17280	11.1236	6.42504	15.8222	2.46259	1.30018	0.0308249	0.0691921	Up	0.336843	0.109729	0.25755	0.535339	0.394552	0.863095	protein_coding	AT3G17280	Putative F-box/kelch-repeat protein At3g17280 [Source:UniProtKB/Swiss-Prot;Acc:Q9LUU3]	Chr3:5903453:5904613:-1	GO:0003674,GO:0005737,GO:0008150	molecular_function|cytoplasm|biological_process
AT3G18880	15.1516	7.05804	23.2451	3.29342	1.71959	0.00158092	0.00494857	Up	0.288307	0.820994	0.842091	2.17712	2.63799	3.27795	protein_coding	AT3G18880	Nucleic acid-binding, OB-fold-like protein [Source:TAIR;Acc:AT3G18880]	Chr3:6509540:6510625:1	GO:0003735,GO:0006412,GO:0022627	structural constituent of ribosome|translation|cytosolic small ribosomal subunit	path:ath03010	Ribosome
AT3G19330	92.9339	59.0337	126.834	2.1485	1.10333	3.43e-07	2e-06	Up	2.38943	1.87281	1.76911	3.19829	4.91386	4.11413	protein_coding	AT3G19330	UPF0496 protein At3g19330 [Source:UniProtKB/Swiss-Prot;Acc:Q9LT84]	Chr3:6699323:6701300:1	GO:0005634,GO:0005739,GO:0016021,GO:0005886	nucleus|mitochondrion|integral component of membrane|plasma membrane
AT3G19970	429.916	278.315	581.518	2.08943	1.06311	9.98e-21	1.77e-19	Up	9.26276	9.99881	9.62452	20.4141	20.6513	19.048	protein_coding	AT3G19970	alpha/beta-Hydrolases superfamily protein [Source:TAIR;Acc:AT3G19970]	Chr3:6958648:6961652:1	GO:0003674,GO:0008150	molecular_function|biological_process
AT3G20200	143.249	93.0477	193.451	2.07905	1.05593	1.91e-09	1.45e-08	Up	1.28596	1.11325	1.32677	2.69037	2.62395	2.709	protein_coding	AT3G20200	Protein kinase protein with adenine nucleotide alpha hydrolases-like domain [Source:TAIR;Acc:AT3G20200]	Chr3:7047581:7051342:1	GO:0005524,GO:0005634,GO:0006950,GO:0016301,GO:0016787,GO:0004674,GO:0046777	ATP binding|nucleus|response to stress|kinase activity|hydrolase activity|protein serine/threonine kinase activity|protein autophosphorylation
AT3G21351	63.9361	32.5155	95.3567	2.93265	1.55221	3.14e-09	2.33e-08	Up	4.70827	3.39445	2.93086	14.9708	11.1809	13.4221	protein_coding	AT3G21351	unknown protein; LOCATED IN: endomembrane system; BEST Arabidopsis thaliana protein match is: unknown protein (TAIR:AT3G21352.1). [Source:TAIR;Acc:AT3G21351]	Chr3:7518924:7519477:1	GO:0005576	extracellular region
AT3G25030	68.7085	43.0181	94.3989	2.1944	1.13383	6.11e-06	2.97e-05	Up	2.03233	1.65076	1.78511	3.51167	4.12295	3.86985	protein_coding	AT3G25030	RING/U-box superfamily protein [Source:TAIR;Acc:AT3G25030]	Chr3:9122197:9123502:1	GO:0005634,GO:0008270,GO:0005516	nucleus|zinc ion binding|calmodulin binding
AT3G27130	8.65566	4.17866	13.1327	3.14279	1.65205	0.0215887	0.0508404	Up	0.436782	0.70505	0.372899	2.10167	1.03068	1.74885	protein_coding	AT3G27130	BEST Arabidopsis thaliana protein match is: P-loop containing nucleoside triphosphate hydrolases superfamily protein (TAIR:AT3G27120.1); Has 20 Blast hits to 20 proteins in 10 species: Archae - 0; Bacteria - 0; Metazoa - 0; Fungi - 0; Plants - 20; V /.../ - 0; Other Eukaryotes - 0 (source: NCBI BLink). [Source:TAIR;Acc:AT3G27130]	Chr3:10002659:10004281:-1	GO:0003674,GO:0005575,GO:0008150	molecular_function|cellular_component|biological_process
AT3G27180	404.937	256.654	553.22	2.15551	1.10803	2.06e-21	3.85e-20	Up	5.9619	6.32213	5.8396	12.3205	13.2512	13.3704	protein_coding	AT3G27180	S-adenosyl-L-methionine-dependent methyltransferases superfamily protein [Source:TAIR;Acc:AT3G27180]	Chr3:10026837:10030069:-1	GO:0008173,GO:0031167	RNA methyltransferase activity|rRNA methylation
AT3G27290	17.1084	9.43901	24.7778	2.62505	1.39234	0.00474131	0.0133179	Up	0.525618	0.357767	0.175355	0.814414	0.860708	0.993328	protein_coding	AT3G27290	F-box protein At3g27290 [Source:UniProtKB/Swiss-Prot;Acc:Q9LK24]	Chr3:10079560:10081533:-1	GO:0005737	cytoplasm
AT3G27750	221.258	139.448	303.068	2.17334	1.11991	3e-14	3.48e-13	Up	8.75127	12.3984	10.3767	23.4086	23.1752	23.2483	protein_coding	AT3G27750	FUNCTIONS IN: molecular_function unknown; INVOLVED IN: biological_process unknown; LOCATED IN: chloroplast; EXPRESSED IN: 16 plant structures; EXPRESSED DURING: 12 growth stages; BEST Arabidopsis thaliana protein match is: Vacuolar sorting protein 9 /.../) domain (TAIR:AT5G09320.1); Has 106 Blast hits to 106 proteins in 16 species: Archae - 0; Bacteria - 0; Metazoa - 0; Fungi - 4; Plants - 102; V…	Chr3:10284808:10285874:1
AT3G27900	10.8775	5.72065	16.0344	2.80291	1.48692	0.0212683	0.0501766	Up	0.301355	0	0.196028	0.668016	1.1643	1.53248	protein_coding	AT3G27900	Protein of unknown function (DUF1184) [Source:TAIR;Acc:AT3G27900]	Chr3:10352905:10353639:-1	GO:0003674,GO:0005739,GO:0008150	molecular_function|mitochondrion|biological_process
AT3G28899	24.0215	1.60099	46.442	29.0082	4.85839	6.9e-17	9.85e-16	Up	0	0	0	15.1277	6.3231	0	protein_coding	AT3G28899	unknown protein; Has 30201 Blast hits to 17322 proteins in 780 species: Archae - 12; Bacteria - 1396; Metazoa - 17338; Fungi - 3422; Plants - 5037; Viruses - 0; Other Eukaryotes - 2996 (source: NCBI BLink). [Source:TAIR;Acc:AT3G28899]	Chr3:10902327:10902515:1	GO:0005739	mitochondrion
AT3G32920	8.64158	2.61128	14.6719	5.61866	2.49023	0.00134355	0.00426279	Up	0	0	0	0.281077	0.17262	0.0682902	protein_coding	AT3G32920	Putative DNA repair protein recA homolog 4 [Source:UniProtKB/Swiss-Prot;Acc:Q3EAS6]	Chr3:13485294:13488783:-1	GO:0003677,GO:0003697,GO:0005524,GO:0005737,GO:0006281,GO:0006310,GO:0008094,GO:0009432	DNA binding|single-stranded DNA binding|ATP binding|cytoplasm|DNA repair|DNA recombination|DNA-dependent ATPase activity|SOS response	path:ath03440	Homologous recombination
AT3G42725	9.45458	3.89368	15.0155	3.85637	1.94724	0.00466866	0.0131358	Up	0.801494	0.1011	0.268502	1.61492	1.11847	1.80485	protein_coding	AT3G42725	Putative membrane lipoprotein [Source:TAIR;Acc:AT3G42725]	Chr3:14842900:14843707:-1	GO:0003674,GO:0008150,GO:0016021	molecular_function|biological_process|integral component of membrane
AT3G44400	138.042	62.9009	213.182	3.38918	1.76094	4.59e-21	8.34e-20	Up	0.991472	0.828759	0.731456	2.65647	3.01435	2.8152	protein_coding	AT3G44400	Disease resistance protein (TIR-NBS-LRR class) family [Source:TAIR;Acc:AT3G44400]	Chr3:16044687:16049701:-1	GO:0005524,GO:0005737,GO:0006952,GO:0007165,GO:0043531	ATP binding|cytoplasm|defense response|signal transduction|ADP binding
AT3G44770	17.5405	8.37839	26.7026	3.18709	1.67224	0.000872011	0.00289138	Up	0.0945837	0.0308823	0.141309	0.24042	0.221416	0.416173	protein_coding	AT3G44770	UPF0725 protein At3g44770 [Source:UniProtKB/Swiss-Prot;Acc:Q5BPP4]	Chr3:16316080:16319458:1	GO:0003674,GO:0005739,GO:0008150,GO:0016021	molecular_function|mitochondrion|biological_process|integral component of membrane
AT3G44800	8.94669	3.45738	14.436	4.17541	2.06192	0.00481266	0.0134998	Up	0.0318472	0.0616783	0.170948	0.306887	0.150139	0.42393	protein_coding	AT3G44800	Meprin and TRAF (MATH) homology domain-containing protein [Source:TAIR;Acc:AT3G44800]	Chr3:16343333:16346027:1	GO:0003674,GO:0005575,GO:0008150	molecular_function|cellular_component|biological_process
AT3G45050	367.479	227.656	507.301	2.22836	1.15598	7.58e-22	1.46e-20	Up	8.68976	10.084	10.4822	20.4962	22.3858	21.6476	protein_coding	AT3G45050	unknown protein; FUNCTIONS IN: molecular_function unknown; INVOLVED IN: biological_process unknown; LOCATED IN: chloroplast; EXPRESSED IN: 22 plant structures; EXPRESSED DURING: 13 growth stages; Has 26 Blast hits to 26 proteins in 11 species: Archa /.../ Bacteria - 0; Metazoa - 0; Fungi - 0; Plants - 26; Viruses - 0; Other Eukaryotes - 0 (source: NCBI BLink). [Source:TAIR;Acc:AT3G45050]	Chr3:16475966:16477524:1	GO:0003674,GO:0008150,GO:0009507,GO:0016021	molecular_function|biological_process|chloroplast|integral component of membrane
AT3G50910	844.446	475.716	1213.18	2.55021	1.35062	2.59e-48	1.6e-46	Up	10.7378	11.6877	12.547	28.8156	29.4705	30.3648	protein_coding	AT3G50910	unknown protein; BEST Arabidopsis thaliana protein match is: unknown protein (TAIR:AT5G66480.1); Has 76 Blast hits to 75 proteins in 28 species: Archae - 0; Bacteria - 10; Metazoa - 7; Fungi - 2; Plants - 49; Viruses - 0; Other Eukaryotes - 8 (sourc /.../I BLink). [Source:TAIR;Acc:AT3G50910]	Chr3:18919513:18922238:1	GO:0003674,GO:0005634,GO:0008150,GO:0016021	molecular_function|nucleus|biological_process|integral component of membrane
AT3G52110	180.94	110.5	251.379	2.27492	1.18581	1.93e-13	2.09e-12	Up	2.67944	2.42814	2.32602	5.20581	6.3393	5.27806	protein_coding	AT3G52110	unknown protein; Has 191 Blast hits to 174 proteins in 54 species: Archae - 0; Bacteria - 7; Metazoa - 45; Fungi - 7; Plants - 40; Viruses - 0; Other Eukaryotes - 92 (source: NCBI BLink). [Source:TAIR;Acc:AT3G52110]	Chr3:19323750:19325713:-1	GO:0003674,GO:0005634,GO:0008150	molecular_function|nucleus|biological_process
AT3G52170	376.541	242.226	510.856	2.10901	1.07656	1e-19	1.68e-18	Up	4.93702	5.3505	4.71615	9.73241	10.7378	11.1114	protein_coding	AT3G52170	DNA binding [Source:TAIR;Acc:AT3G52170]	Chr3:19346752:19349533:-1	GO:0008150,GO:0003677	biological_process|DNA binding
AT3G52870	2486.21	1574.63	3397.78	2.15783	1.10958	1.27e-52	9.12e-51	Up	37.8502	38.3536	38.04	83.0857	79.7194	82.4022	protein_coding	AT3G52870	IQ calmodulin-binding motif family protein [Source:TAIR;Acc:AT3G52870]	Chr3:19593173:19595822:-1	GO:0005516,GO:0005634,GO:0005737,GO:0008150,GO:0009507	calmodulin binding|nucleus|cytoplasm|biological_process|chloroplast
AT3G53730	525.185	348.386	701.985	2.01496	1.01075	3.62e-08	2.38e-07	Up	36.8379	38.5963	47.1952	77.7021	69.5576	100.681	protein_coding	AT3G53730	Histone H4 [Source:UniProtKB/Swiss-Prot;Acc:P59259]	Chr3:19912494:19913033:-1	GO:0003677,GO:0005634,GO:0005829,GO:0005794	DNA binding|nucleus|cytosol|Golgi apparatus
AT3G54060	5.39599	1.57575	9.21624	5.8488	2.54814	0.0116759	0.0297042	Up	0.0352141	0.0346738	0.0320915	0.206084	0.337095	0.322476	protein_coding	AT3G54060	unknown protein; BEST Arabidopsis thaliana protein match is: unknown protein (TAIR:AT2G37960.2); Has 455 Blast hits to 322 proteins in 98 species: Archae - 0; Bacteria - 178; Metazoa - 88; Fungi - 75; Plants - 28; Viruses - 2; Other Eukaryotes - 84 /.../e: NCBI BLink). [Source:TAIR;Acc:AT3G54060]	Chr3:20018656:20020926:-1	GO:0003674,GO:0005634,GO:0008150	molecular_function|nucleus|biological_process
AT3G54160	19.5733	12.6453	26.5012	2.09573	1.06745	0.0214531	0.0505642	Up	0.286486	0.850675	0.450526	1.38557	0.855823	0.885742	protein_coding	AT3G54160	RNI-like superfamily protein [Source:TAIR;Acc:AT3G54160]	Chr3:20053468:20055027:1	GO:0003674,GO:0005634,GO:0008150	molecular_function|nucleus|biological_process
AT3G55290	92.0846	54.194	129.975	2.39833	1.26203	1.38e-06	7.41e-06	Up	3.42176	2.07586	3.93971	7.36108	6.34542	9.17936	protein_coding	AT3G55290	NAD(P)-binding Rossmann-fold superfamily protein [Source:TAIR;Acc:AT3G55290]	Chr3:20502612:20503797:1
AT3G55390	91.0789	59.7326	122.425	2.04956	1.03531	2.38e-06	1.23e-05	Up	6.24957	5.66333	6.24475	12.1198	14.1995	11.5184	protein_coding	AT3G55390	CASP-like protein 4C1 [Source:UniProtKB/Swiss-Prot;Acc:Q9M2U0]	Chr3:20534615:20535685:1
AT3G55566	2.36141	0	4.72283	Inf	Inf	0.00925428	0.024151	Up	0	0	0	0	0	0	protein_coding	AT3G55566	unknown protein; Has 30201 Blast hits to 17322 proteins in 780 species: Archae - 12; Bacteria - 1396; Metazoa - 17338; Fungi - 3422; Plants - 5037; Viruses - 0; Other Eukaryotes - 2996 (source: NCBI BLink). [Source:TAIR;Acc:AT3G55566]	Chr3:20608742:20608840:1	GO:0003674,GO:0005739,GO:0008150	molecular_function|mitochondrion|biological_process
AT3G56220	7.51673	1.87745	13.156	7.00736	2.80887	0.00121557	0.0038975	Up	0	0.0916634	0.354504	0.823032	0.558443	0.604055	protein_coding	AT3G56220	transcription regulators [Source:TAIR;Acc:AT3G56220]	Chr3:20858918:20860531:1	GO:0005634,GO:0046983	nucleus|protein dimerization activity
AT3G58430	69.4318	40.9512	97.9125	2.39095	1.25759	3.65e-07	2.13e-06	Up	1.0573	0.616284	1.19597	2.02466	2.23145	2.59408	protein_coding	AT3G58430	TRAF-like family protein [Source:TAIR;Acc:AT3G58430]	Chr3:21613163:21616183:-1	GO:0003674,GO:0005575,GO:0008150	molecular_function|cellular_component|biological_process
AT3G58770	34.9328	17.3978	52.4678	3.01577	1.59253	8.82e-06	4.2e-05	Up	0.436413	0.362448	0.321783	0.967209	1.49123	1.08999	protein_coding	AT3G58770	unknown protein; Has 38 Blast hits to 36 proteins in 11 species: Archae - 0; Bacteria - 0; Metazoa - 0; Fungi - 2; Plants - 32; Viruses - 0; Other Eukaryotes - 4 (source: NCBI BLink). [Source:TAIR;Acc:AT3G58770]	Chr3:21732258:21735327:1	GO:0003674,GO:0005634,GO:0008150	molecular_function|nucleus|biological_process
AT3G59200	12.1557	5.18461	19.1269	3.68916	1.88329	0.0087046	0.022881	Up	0.36217	0.11882	0.146442	0.73707	1.00313	0.36363	protein_coding	AT3G59200	F-box/LRR-repeat protein At3g59200 [Source:UniProtKB/Swiss-Prot;Acc:Q9LX51]	Chr3:21887172:21889344:1	GO:0003674,GO:0005634,GO:0008150	molecular_function|nucleus|biological_process
AT3G59250	78.8326	50.7218	106.943	2.10843	1.07617	4.27e-05	0.000182024	Up	1.87946	2.93082	2.01282	3.82379	5.64683	3.61668	protein_coding	AT3G59250	F-box/LRR-repeat protein At3g59250 [Source:UniProtKB/Swiss-Prot;Acc:Q9LX46]	Chr3:21901570:21903284:-1	GO:0003674,GO:0005575,GO:0008150	molecular_function|cellular_component|biological_process
AT3G59340	92.5901	56.2738	128.906	2.2907	1.19579	1.81e-07	1.09e-06	Up	1.80945	1.86398	1.97111	4.45257	3.95968	4.71542	protein_coding	AT3G59340	Eukaryotic protein of unknown function (DUF914) [Source:TAIR;Acc:AT3G59340]	Chr3:21928764:21931570:-1	GO:0003674,GO:0006810,GO:0016021	molecular_function|transport|integral component of membrane
AT3G59570	77.1376	48.5371	105.738	2.1785	1.12334	2.82e-06	1.44e-05	Up	0.546432	0.68202	0.887972	1.43065	1.63921	1.13426	protein_coding	AT3G59570	Ypt/Rab-GAP domain of gyp1p superfamily protein [Source:TAIR;Acc:AT3G59570]	Chr3:22000832:22006056:-1	GO:0005794	Golgi apparatus
AT3G60070	151.101	77.8015	224.401	2.88427	1.52821	1.93e-18	2.99e-17	Up	2.17267	3.05103	2.27033	6.19344	7.22733	8.00845	protein_coding	AT3G60070	Major facilitator superfamily protein [Source:TAIR;Acc:AT3G60070]	Chr3:22183243:22186329:-1	GO:0003674,GO:0016021,GO:0016020	molecular_function|integral component of membrane|membrane
AT3G61810	43.4165	27.1707	59.6623	2.19583	1.13477	0.00034207	0.00123379	Up	1.28441	0.709446	1.59095	1.92004	2.56444	2.67014	protein_coding	AT3G61810	Glycosyl hydrolase family 17 protein [Source:TAIR;Acc:AT3G61810]	Chr3:22877168:22878469:1	GO:0004553,GO:0005576,GO:0005975	hydrolase activity, hydrolyzing O-glycosyl compounds|extracellular region|carbohydrate metabolic process
AT3G63480	138.789	74.0281	203.55	2.74963	1.45924	8.53e-16	1.12e-14	Up	1.12297	1.22138	1.45006	4.11848	3.27947	3.62359	protein_coding	AT3G63480	ATP binding microtubule motor family protein [Source:TAIR;Acc:AT3G63480]	Chr3:23440887:23444006:-1
AT4G00770	15.1882	9.63555	20.7408	2.15253	1.10603	0.0359182	0.0787802	Up	0.210321	0.226661	0.148575	0.432901	0.360862	0.508537	protein_coding	AT4G00770	unknown protein; Has 127 Blast hits to 120 proteins in 33 species: Archae - 0; Bacteria - 2; Metazoa - 6; Fungi - 8; Plants - 62; Viruses - 3; Other Eukaryotes - 46 (source: NCBI BLink). [Source:TAIR;Acc:AT4G00770]	Chr4:331157:333477:1
AT4G01240	7.51042	2.93405	12.0868	4.11949	2.04247	0.0178245	0.0430001	Up	0	0.0560492	0	0	0.101742	0.0261299	protein_coding	AT4G01240	S-adenosyl-L-methionine-dependent methyltransferases superfamily protein [Source:TAIR;Acc:AT4G01240]	Chr4:517795:521972:-1	GO:0005634	nucleus
AT4G01360	1709.27	1133.15	2285.38	2.01683	1.01209	5.38e-39	2.38e-37	Up	41.3433	49.8263	48.2236	90.0594	92.4265	95.196	protein_coding	AT4G01360	unknown protein; BEST Arabidopsis thaliana protein match is: Protein of unknown function (DUF793) (TAIR:AT1G01550.2); Has 99 Blast hits to 99 proteins in 25 species: Archae - 0; Bacteria - 10; Metazoa - 0; Fungi - 0; Plants - 89; Viruses - 0; Other /.../otes - 0 (source: NCBI BLink). [Source:TAIR;Acc:AT4G01360]	Chr4:564760:566310:1
AT4G01915	300.7	188.148	413.252	2.19642	1.13516	4.41e-18	6.71e-17	Up	8.49257	11.0402	12.0626	21.6641	23.356	21.7986	protein_coding	AT4G01915	unknown protein; Has 35333 Blast hits to 34131 proteins in 2444 species: Archae - 798; Bacteria - 22429; Metazoa - 974; Fungi - 991; Plants - 531; Viruses - 0; Other Eukaryotes - 9610 (source: NCBI BLink). [Source:TAIR;Acc:AT4G01915]	Chr4:827237:828607:1	GO:0003674,GO:0005739,GO:0008150	molecular_function|mitochondrion|biological_process
AT4G03130	26.1863	11.2745	41.0981	3.64523	1.86601	6.69e-06	3.24e-05	Up	0.196524	0.24372	0.161182	0.518447	0.58863	0.421142	protein_coding	AT4G03130	BRCT domain-containing DNA repair protein [Source:TAIR;Acc:AT4G03130]	Chr4:1387781:1390646:-1	GO:0003713,GO:0005622,GO:0005634	transcription coactivator activity|intracellular|nucleus
AT4G03460	9.31023	2.56915	16.0513	6.24772	2.64333	0.000346953	0.00124977	Up	0.120732	0.0293844	0.0825507	0.346811	0.176948	0.490828	protein_coding	AT4G03460	Ankyrin repeat family protein [Source:TAIR;Acc:AT4G03460]	Chr4:1536404:1540111:-1	GO:0008150,GO:0016021,GO:0031347,GO:0071446,GO:2000031	biological_process|integral component of membrane|regulation of defense response|cellular response to salicylic acid stimulus|regulation of salicylic acid mediated signaling pathway
AT4G04190	66.2366	41.5348	90.9384	2.18945	1.13057	0.000107597	0.000428568	Up	2.17228	1.28618	1.7701	2.60134	5.97535	4.61573	protein_coding	AT4G04190	unknown protein; Has 35 Blast hits to 35 proteins in 13 species: Archae - 0; Bacteria - 0; Metazoa - 0; Fungi - 0; Plants - 33; Viruses - 0; Other Eukaryotes - 2 (source: NCBI BLink). [Source:TAIR;Acc:AT4G04190]	Chr4:2024578:2026460:1	GO:0003674,GO:0005634,GO:0008150	molecular_function|nucleus|biological_process
AT4G07940	6.31738	0.637021	11.9977	18.8341	4.23528	8.56e-05	0.000347308	Up	0	0	0	0.156571	0	0	protein_coding	AT4G07940	Protein of unknown function (DUF3245) [Source:TAIR;Acc:AT4G07940]	Chr4:4792673:4794109:1	GO:0003674,GO:0005575,GO:0008150	molecular_function|cellular_component|biological_process
AT4G08555	69.466	22.6359	116.296	5.13769	2.36112	6.96e-15	8.58e-14	Up	3.8557	4.44547	6.40128	21.5901	20.8113	30.5014	protein_coding	AT4G08555	unknown protein; FUNCTIONS IN: molecular_function unknown; INVOLVED IN: biological_process unknown; LOCATED IN: cellular_component unknown; EXPRESSED IN: cultured cell; Has 4 Blast hits to 4 proteins in 2 species: Archae - 0; Bacteria - 0; Metazoa - /.../ngi - 0; Plants - 4; Viruses - 0; Other Eukaryotes - 0 (source: NCBI BLink). [Source:TAIR;Acc:AT4G08555]	Chr4:5448133:5448523:1	GO:0003674,GO:0005575,GO:0008150	molecular_function|cellular_component|biological_process
AT4G09200	3.73443	0.331133	7.13773	21.5555	4.42998	0.0281438	0.0639581	Up	0.0418099	0	0	0.395181	0	0.190199	protein_coding	AT4G09200	SPla/RYanodine receptor (SPRY) domain-containing protein [Source:TAIR;Acc:AT4G09200]	Chr4:5859257:5861803:1	GO:0003674,GO:0005634,GO:0008150	molecular_function|nucleus|biological_process
AT4G10600	36.7081	23.8185	49.5976	2.08231	1.05819	0.00168419	0.0052503	Up	1.82964	0.952139	1.05278	2.53786	2.55654	2.41204	protein_coding	AT4G10600	RING/FYVE/PHD zinc finger superfamily protein [Source:TAIR;Acc:AT4G10600]	Chr4:6547786:6548864:-1	GO:0003677,GO:0005634,GO:0006355,GO:0046872	DNA binding|nucleus|regulation of transcription, DNA-templated|metal ion binding
AT4G10950	6.74763	0.658085	12.8372	19.5069	4.28591	4.24e-05	0.000181063	Up	0.0435717	0	0	0.251616	0.461928	0.517629	protein_coding	AT4G10950	SGNH hydrolase-type esterase superfamily protein [Source:TAIR;Acc:AT4G10950]	Chr4:6711386:6713512:-1	GO:0005576,GO:0016788,GO:0052689	extracellular region|hydrolase activity, acting on ester bonds|carboxylic ester hydrolase activity
AT4G11170	10.0307	2.79512	17.2663	6.17731	2.62698	0.000343818	0.00123969	Up	0	0.034898	0.114446	0.239882	0.189172	0.242762	protein_coding	AT4G11170	Putative disease resistance protein At4g11170 [Source:UniProtKB/Swiss-Prot;Acc:O82500]	Chr4:6811127:6817130:1
AT4G11900	477.039	306.89	647.189	2.10886	1.07646	9.6e-23	1.94e-21	Up	4.693	4.56273	4.26143	9.05286	9.33993	8.7299	protein_coding	AT4G11900	G-type lectin S-receptor-like serine/threonine-protein kinase At4g11900 [Source:UniProtKB/Swiss-Prot;Acc:Q9T058]	Chr4:7150241:7153571:-1	GO:0005524,GO:0005886,GO:0016021,GO:0016301,GO:0030246,GO:0048544	ATP binding|plasma membrane|integral component of membrane|kinase activity|carbohydrate binding|recognition of pollen
AT4G12540	24.9776	15.4053	34.5498	2.24273	1.16525	0.00506671	0.0141444	Up	0.149161	0.292722	1.1001	1.35212	1.18402	1.33491	protein_coding	AT4G12540	unknown protein; Has 29 Blast hits to 26 proteins in 11 species: Archae - 2; Bacteria - 0; Metazoa - 0; Fungi - 0; Plants - 27; Viruses - 0; Other Eukaryotes - 0 (source: NCBI BLink). [Source:TAIR;Acc:AT4G12540]	Chr4:7429876:7431602:-1	GO:0003674,GO:0005634,GO:0008150	molecular_function|nucleus|biological_process
AT4G13600	29.3215	15.7336	42.9094	2.72724	1.44744	0.000168885	0.00065057	Up	1.64721	0.770516	0.7417	3.01815	3.55167	4.24738	protein_coding	AT4G13600	Carbohydrate-binding X8 domain superfamily protein [Source:TAIR;Acc:AT4G13600]	Chr4:7911179:7912892:-1	GO:0005886	plasma membrane
AT4G13710	108.7	69.3944	148.006	2.13283	1.09277	9.92e-05	0.000397578	Up	2.19767	1.39997	1.32588	2.67053	4.34279	3.66938	protein_coding	AT4G13710	Probable pectate lyase 15 [Source:UniProtKB/Swiss-Prot;Acc:Q944R1]	Chr4:7962430:7966518:1	GO:0005576,GO:0016829,GO:0030570,GO:0045490,GO:0046872	extracellular region|lyase activity|pectate lyase activity|pectin catabolic process|metal ion binding	path:ath00040	Pentose and glucuronate interconversions
AT4G14310	197.526	116.733	278.319	2.38423	1.25352	5.97e-16	7.93e-15	Up	1.70361	1.86663	1.4285	3.86586	3.99395	4.23033	protein_coding	AT4G14310	Transducin/WD40 repeat-like superfamily protein [Source:TAIR;Acc:AT4G14310]	Chr4:8236759:8240324:-1	GO:0005634,GO:0008150,GO:0005618,GO:0005515	nucleus|biological_process|cell wall|protein binding
AT4G14370	113.059	66.4286	159.69	2.40393	1.2654	1.5e-10	1.28e-09	Up	0.77341	0.959501	1.17278	2.42816	2.18904	2.47561	protein_coding	AT4G14370	Disease resistance protein (TIR-NBS-LRR class) family [Source:TAIR;Acc:AT4G14370]	Chr4:8279641:8283263:-1	GO:0005524,GO:0005634,GO:0006952,GO:0007165,GO:0043531,GO:0035091	ATP binding|nucleus|defense response|signal transduction|ADP binding|phosphatidylinositol binding
AT4G14805	5.06732	0.305888	9.82876	32.1319	5.00594	0.000221564	0.000832642	Up	0	0	0.151444	1.53791	1.2667	0.813059	protein_coding	AT4G14805	Bifunctional inhibitor/lipid-transfer protein/seed storage 2S albumin superfamily protein [Source:TAIR;Acc:AT4G14805]	Chr4:8502374:8503199:-1	GO:0003674,GO:0008150,GO:0031225	molecular_function|biological_process|anchored component of membrane
AT4G14970	134.694	89.4178	179.97	2.01269	1.00913	3.18e-08	2.11e-07	Up	0.711055	0.521275	0.545628	0.936761	1.46426	1.38866	protein_coding	AT4G14970	unknown protein; FUNCTIONS IN: molecular_function unknown; INVOLVED IN: biological_process unknown; LOCATED IN: chloroplast; EXPRESSED IN: 14 plant structures; EXPRESSED DURING: 6 growth stages; Has 257 Blast hits to 164 proteins in 70 species: Arch /.../; Bacteria - 4; Metazoa - 189; Fungi - 0; Plants - 38; Viruses - 0; Other Eukaryotes - 26 (source: NCBI BLink). [Source:TAIR;Acc:AT4G14970]	Chr4:8553643:8561664:1	GO:0003674,GO:0005634,GO:0006281,GO:0009507	molecular_function|nucleus|DNA repair|chloroplast
AT4G15233	759.053	504.679	1013.43	2.00806	1.0058	1.88e-26	4.6e-25	Up	4.99299	5.55586	5.26781	9.85711	11.3321	10.5818	protein_coding	AT4G15233	ABC-2 and Plant PDR ABC-type transporter family protein [Source:TAIR;Acc:AT4G15233]	Chr4:8688289:8694558:1
AT4G15540	1537.36	989.08	2085.64	2.10866	1.07633	3.62e-42	1.82e-40	Up	38.7988	43.572	42.5163	79.2489	97.2525	106.491	protein_coding	AT4G15540	WAT1-related protein At4g15540 [Source:UniProtKB/Swiss-Prot;Acc:F4JK59]	Chr4:8873355:8875344:1
AT4G15890	99.6149	55.9007	143.329	2.56399	1.35839	2.01e-10	1.7e-09	Up	0.593664	0.578954	0.789639	1.514	1.63104	1.58035	protein_coding	AT4G15890	binding [Source:TAIR;Acc:AT4G15890]	Chr4:9017453:9022982:1	GO:0005634	nucleus
AT4G16540	23.1076	10.2263	35.9889	3.51926	1.81527	0.0113154	0.0288765	Up	0.486171	0.719222	0.24337	3.49302	1.77216	1.12924	protein_coding	AT4G16540	Heat shock protein HSP20/alpha crystallin family [Source:TAIR;Acc:AT4G16540]	Chr4:9316023:9317153:-1	GO:0005737	cytoplasm
AT4G16960	350.628	228.999	472.256	2.06226	1.04423	2.01e-17	2.96e-16	Up	1.77957	1.85301	1.94913	3.8565	3.834	3.38662	protein_coding	AT4G16960	Disease resistance protein (TIR-NBS-LRR class) family [Source:TAIR;Acc:AT4G16960]	Chr4:9546343:9551007:-1	GO:0005524,GO:0006952,GO:0007165,GO:0043531	ATP binding|defense response|signal transduction|ADP binding
AT4G16970	144.465	85.2574	203.673	2.38892	1.25636	1.7e-12	1.73e-11	Up	1.32102	1.04678	1.20303	3.19906	3.15714	2.67394	protein_coding	AT4G16970	Protein kinase superfamily protein [Source:TAIR;Acc:AT4G16970]	Chr4:9551428:9555784:-1	GO:0005524,GO:0005634,GO:0016301,GO:0004674,GO:0046777	ATP binding|nucleus|kinase activity|protein serine/threonine kinase activity|protein autophosphorylation
AT4G17670	100.505	35.2753	165.735	4.69832	2.23215	1.58e-23	3.36e-22	Up	2.61064	1.76883	3.5615	13.191	13.5022	11.1427	protein_coding	AT4G17670	Protein of unknown function (DUF581) [Source:TAIR;Acc:AT4G17670]	Chr4:9833661:9834727:-1	GO:0003674,GO:0005634,GO:0008150	molecular_function|nucleus|biological_process
AT4G18280	986.505	628.308	1344.7	2.1402	1.09774	8.44e-36	3.25e-34	Up	35.4318	38.0841	40.9239	77.2227	76.7025	84.0204	protein_coding	AT4G18280	glycine-rich cell wall protein-related [Source:TAIR;Acc:AT4G18280]	Chr4:10103996:10104733:1	GO:0003674,GO:0005575,GO:0008150	molecular_function|cellular_component|biological_process
AT4G19095	3.88103	0.9934	6.76866	6.81363	2.76842	0.033697	0.0746852	Up	0	0	0	0	0.182855	0	protein_coding	AT4G19095	unknown protein; Has 30201 Blast hits to 17322 proteins in 780 species: Archae - 12; Bacteria - 1396; Metazoa - 17338; Fungi - 3422; Plants - 5037; Viruses - 0; Other Eukaryotes - 2996 (source: NCBI BLink). [Source:TAIR;Acc:AT4G19095]	Chr4:10452889:10453521:-1	GO:0003674,GO:0005739,GO:0008150	molecular_function|mitochondrion|biological_process
AT4G19520	2068.71	1317.82	2819.6	2.13959	1.09734	3.32e-42	1.67e-40	Up	12.4979	14.1423	12.2159	29.5822	27.1343	26.2558	protein_coding	AT4G19520	disease resistance protein (TIR-NBS-LRR class) family [Source:TAIR;Acc:AT4G19520]	Chr4:10639269:10647079:-1	GO:0005634,GO:0006952,GO:0007165,GO:0043531,GO:0071456	nucleus|defense response|signal transduction|ADP binding|cellular response to hypoxia
AT4G19570	6.53665	1.95737	11.1159	5.67901	2.50564	0.0217367	0.0510911	Up	0.109916	0.0265928	0.0248001	0.0796551	0.162157	0.517642	protein_coding	AT4G19570	Chaperone DnaJ-domain superfamily protein [Source:TAIR;Acc:AT4G19570]	Chr4:10665294:10667318:1	GO:0005737,GO:0006457	cytoplasm|protein folding
AT4G19590	13.7747	8.35717	19.1922	2.2965	1.19943	0.0253541	0.0584765	Up	0.186323	0.139164	0.217522	0.572958	0.17278	0.553861	protein_coding	AT4G19590	Chaperone DnaJ-domain superfamily protein [Source:TAIR;Acc:AT4G19590]	Chr4:10671199:10672290:1	GO:0005737,GO:0006457	cytoplasm|protein folding
AT4G20040	2.75515	0.331133	5.17918	15.6408	3.96724	0.0212505	0.0501399	Up	0.0340847	0	0	0.166769	0.204636	0.153665	protein_coding	AT4G20040	Pectin lyase-like superfamily protein [Source:TAIR;Acc:AT4G20040]	Chr4:10847299:10849115:-1	GO:0005576,GO:0008150,GO:0016829	extracellular region|biological_process|lyase activity
AT4G20690	43.9228	29.1173	58.7284	2.01696	1.01218	0.0127315	0.0320326	Up	0.225289	0.22765	0.889298	2.76564	1.98197	0	protein_coding	AT4G20690	unknown protein; Has 86 Blast hits to 20 proteins in 1 species: Archae - 0; Bacteria - 0; Metazoa - 0; Fungi - 0; Plants - 86; Viruses - 0; Other Eukaryotes - 0 (source: NCBI BLink). [Source:TAIR;Acc:AT4G20690]	Chr4:11097242:11098024:-1	GO:0003674,GO:0005739,GO:0008150	molecular_function|mitochondrion|biological_process
AT4G22470	223.441	63.6227	383.259	6.02393	2.59071	5.31e-15	6.58e-14	Up	1.98302	3.23128	2.5001	18.3953	16.6543	14.2554	protein_coding	AT4G22470	protease inhibitor/seed storage/lipid transfer protein (LTP) family protein [Source:TAIR;Acc:AT4G22470]	Chr4:11840134:11841450:-1	GO:0006508,GO:0006869,GO:0008233,GO:0008289	proteolysis|lipid transport|peptidase activity|lipid binding
AT4G22980	39.459	25.9684	52.9497	2.039	1.02786	0.00129376	0.00412193	Up	0.73505	0.923433	0.793834	1.73213	1.48946	1.77256	protein_coding	AT4G22980	FUNCTIONS IN: molecular_function unknown; INVOLVED IN: biological_process unknown; LOCATED IN: chloroplast; EXPRESSED IN: 13 plant structures; EXPRESSED DURING: 9 growth stages; BEST Arabidopsis thaliana protein match is: Pyridoxal phosphate (PLP)-d /.../nt transferases superfamily protein (TAIR:AT5G51920.1); Has 520 Blast hits to 468 proteins in 130 species: Archae - 5; Bacteria - 23; Metazoa - …	Chr4:12043966:12045701:-1	GO:0003674,GO:0008150	molecular_function|biological_process
AT4G24265	17.2962	6.84461	27.7478	4.05396	2.01933	8.4e-05	0.00034117	Up	1.21791	0.938405	0.349079	2.94827	3.0171	2.58652	protein_coding	AT4G24265	unknown protein; Has 3 Blast hits to 3 proteins in 2 species: Archae - 0; Bacteria - 0; Metazoa - 0; Fungi - 0; Plants - 3; Viruses - 0; Other Eukaryotes - 0 (source: NCBI BLink). [Source:TAIR;Acc:AT4G24265]	Chr4:12580559:12581165:-1	GO:0003674,GO:0005739,GO:0008150	molecular_function|mitochondrion|biological_process
AT4G27510	33.2638	12.6986	53.829	4.23897	2.08371	2.61e-08	1.75e-07	Up	0.134561	0.209516	0.298159	0.7635	0.843768	1.12746	protein_coding	AT4G27510	unknown protein; Has 25 Blast hits to 23 proteins in 8 species: Archae - 0; Bacteria - 0; Metazoa - 0; Fungi - 0; Plants - 25; Viruses - 0; Other Eukaryotes - 0 (source: NCBI BLink). [Source:TAIR;Acc:AT4G27510]	Chr4:13746176:13749031:-1	GO:0003674,GO:0005739,GO:0008150	molecular_function|mitochondrion|biological_process
AT4G28080	20528.4	13040.6	28016.3	2.14838	1.10325	8.53e-53	6.16e-51	Up	84.3232	88.9529	82.0638	188.629	187.206	173.547	protein_coding	AT4G28080	Tetratricopeptide repeat (TPR)-like superfamily protein [Source:TAIR;Acc:AT4G28080]	Chr4:13948603:13957840:-1
AT4G29770	10.8814	3.55	18.2127	5.13034	2.35906	0.000399937	0.00142144	Up	0.181349	0.174864	0.119678	0.468501	0.522235	0.856029	protein_coding	AT4G29770	Target of trans acting-siR480/255. [Source:TAIR;Acc:AT4G29770]	Chr4:14575718:14577643:1
AT4G30130	33.8611	21.7645	45.9577	2.11159	1.07833	0.00264969	0.00790303	Up	0.281217	0.40034	0.439968	0.544579	1.01913	0.926499	protein_coding	AT4G30130	Protein of unknown function (DUF630 and DUF632) [Source:TAIR;Acc:AT4G30130]	Chr4:14734819:14737978:1	GO:0003674,GO:0005634	molecular_function|nucleus
AT4G33985	199.297	131.729	266.866	2.02587	1.01854	1.41e-11	1.33e-10	Up	10.6882	11.1827	10.7904	23.7916	19.1726	21.9863	protein_coding	AT4G33985	Protein of unknown function (DUF1685) [Source:TAIR;Acc:AT4G33985]	Chr4:16288112:16288913:-1	GO:0003674,GO:0005634,GO:0008150	molecular_function|nucleus|biological_process
AT4G34400	43.3959	28.8267	57.9651	2.01081	1.00778	0.00115501	0.00372058	Up	0.357054	0.428057	0.645566	1.1124	1.32396	1.43154	protein_coding	AT4G34400	B3 domain-containing protein At4g34400 [Source:UniProtKB/Swiss-Prot;Acc:Q9SZ05]	Chr4:16445208:16447773:1	GO:0003677,GO:0003700,GO:0005634,GO:0006351,GO:0006355	DNA binding|transcription factor activity, sequence-specific DNA binding|nucleus|transcription, DNA-templated|regulation of transcription, DNA-templated
AT4G34419	34.1404	21.7012	46.5795	2.14641	1.10192	0.00207518	0.00634415	Up	1.92055	1.0761	2.14781	3.23939	3.86395	3.29672	protein_coding	AT4G34419	unknown protein; BEST Arabidopsis thaliana protein match is: unknown protein (TAIR:AT3G19200.1). [Source:TAIR;Acc:AT4G34419]	Chr4:16456519:16457225:1	GO:0005634	nucleus
AT4G34881	84.0087	50.6039	117.413	2.32024	1.21428	8.36e-08	5.27e-07	Up	4.29227	6.09997	5.35874	11.0292	12.5794	13.5522	protein_coding	AT4G34881	unknown protein; FUNCTIONS IN: molecular_function unknown; INVOLVED IN: biological_process unknown; LOCATED IN: endomembrane system; Has 30201 Blast hits to 17322 proteins in 780 species: Archae - 12; Bacteria - 1396; Metazoa - 17338; Fungi - 3422; /.../ - 5037; Viruses - 0; Other Eukaryotes - 2996 (source: NCBI BLink). [Source:TAIR;Acc:AT4G34881]	Chr4:16617623:16618506:1	GO:0003674,GO:0005739,GO:0008150,GO:0016021	molecular_function|mitochondrion|biological_process|integral component of membrane
AT4G35680	27.5579	16.0984	39.0174	2.42369	1.2772	0.000989448	0.00324291	Up	0.330898	0.302954	0.18248	0.528117	0.675209	0.774035	protein_coding	AT4G35680	Arabidopsis protein of unknown function (DUF241) [Source:TAIR;Acc:AT4G35680]	Chr4:16917749:16920008:1	GO:0009507	chloroplast
AT4G36230	14.1463	5.49483	22.7977	4.14893	2.05274	0.000380275	0.00135635	Up	0.123308	0.290525	0.115796	0.666231	0.339753	0.444234	protein_coding	AT4G36230	unknown protein; FUNCTIONS IN: molecular_function unknown; INVOLVED IN: biological_process unknown; LOCATED IN: endomembrane system; EXPRESSED IN: leaf apex, hypocotyl, flower; EXPRESSED DURING: petal differentiation and expansion stage; Has 250444 /.../hits to 52918 proteins in 2611 species: Archae - 614; Bacteria - 68464; Metazoa - 90603; Fungi - 16312; Plants - 24752; Viruses - 3701; Other Euk…	Chr4:17145586:17146251:1	GO:0003674,GO:0008150,GO:0016021,GO:0048046	molecular_function|biological_process|integral component of membrane|apoplast
AT4G36700	6.02218	0.9934	11.051	11.1244	3.47565	0.00295414	0.00871834	Up	0.0614317	0	0	0.117211	0.357652	0.174568	protein_coding	AT4G36700	RmlC-like cupins superfamily protein [Source:TAIR;Acc:AT4G36700]	Chr4:17298200:17300367:-1	GO:0008150,GO:0045735	biological_process|nutrient reservoir activity
AT4G38300	49.9444	31.8071	68.0818	2.14046	1.09792	0.00531268	0.0147529	Up	0.837265	1.54467	1.03161	2.50443	1.57121	2.32819	protein_coding	AT4G38300	glycosyl hydrolase family 10 protein [Source:TAIR;Acc:AT4G38300]	Chr4:17944556:17945491:-1	GO:0004553,GO:0005576,GO:0005975	hydrolase activity, hydrolyzing O-glycosyl compounds|extracellular region|carbohydrate metabolic process
AT4G38480	151.719	95.2735	208.164	2.18491	1.12757	5.64e-11	5e-10	Up	2.89638	2.70737	2.85046	6.0748	5.91619	6.15156	protein_coding	AT4G38480	Transducin/WD40 repeat-like superfamily protein [Source:TAIR;Acc:AT4G38480]	Chr4:18003916:18006140:1
AT4G38520	2582.73	1721.1	3444.36	2.00126	1.00091	1.47e-21	2.77e-20	Up	36.3084	44.8592	38.2355	83.9367	76.9806	75.6637	protein_coding	AT4G38520	Probable protein phosphatase 2C 64 [Source:UniProtKB/Swiss-Prot;Acc:Q5PNS9]	Chr4:18015736:18018306:-1
AT4G38550	11797.3	7760.64	15833.9	2.04029	1.02877	5.22e-27	1.32e-25	Up	96.4322	104.59	109.497	222.398	215.328	223.463	protein_coding	AT4G38550	Arabidopsis phospholipase-like protein (PEARLI 4) family [Source:TAIR;Acc:AT4G38550]	Chr4:18025635:18028800:1	GO:0003682,GO:0005634,GO:0007064,GO:0010468	chromatin binding|nucleus|mitotic sister chromatid cohesion|regulation of gene expression
AT4G38560	80.802	28.5125	133.092	4.66784	2.22275	5.16e-10	4.16e-09	Up	0.378247	0.710489	0.583577	2.78803	2.27368	1.86672	protein_coding	AT4G38560	Arabidopsis phospholipase-like protein (PEARLI 4) family [Source:TAIR;Acc:AT4G38560]	Chr4:18029196:18031333:1	GO:0003674,GO:0003682,GO:0005634,GO:0007064,GO:0008150,GO:0010468	molecular_function|chromatin binding|nucleus|mitotic sister chromatid cohesion|biological_process|regulation of gene expression
AT4G39630	41.6849	20.256	63.1138	3.11581	1.63961	3.55e-07	2.07e-06	Up	0.984533	0.973496	0.813358	2.95541	2.87909	3.00326	protein_coding	AT4G39630	unknown protein; Has 30201 Blast hits to 17322 proteins in 780 species: Archae - 12; Bacteria - 1396; Metazoa - 17338; Fungi - 3422; Plants - 5037; Viruses - 0; Other Eukaryotes - 2996 (source: NCBI BLink). [Source:TAIR;Acc:AT4G39630]	Chr4:18397591:18399387:-1	GO:0003674,GO:0005634,GO:0008150	molecular_function|nucleus|biological_process
AT5G01100	1530.8	940.731	2120.87	2.25449	1.1728	3.64e-49	2.31e-47	Up	17.8022	21.5101	19.3447	44.8777	44.8339	44.409	protein_coding	AT5G01100	O-fucosyltransferase family protein [Source:TAIR;Acc:AT5G01100]	Chr5:34596:37948:-1
AT5G01120	9.59106	2.95093	16.2312	5.50036	2.45953	0.000485771	0.00169897	Up	0.0722386	0.245998	0	0.655199	0.296698	0.636617	protein_coding	AT5G01120	Protein of unknown function (DUF674) [Source:TAIR;Acc:AT5G01120]	Chr5:44813:47127:1	GO:0005634	nucleus
AT5G01445	18.5669	9.78702	27.3468	2.79419	1.48243	0.00206284	0.00631163	Up	1.73787	1.85712	0.489219	3.37939	2.27766	6.23355	protein_coding	AT5G01445	unknown protein; FUNCTIONS IN: molecular_function unknown; INVOLVED IN: biological_process unknown; LOCATED IN: mitochondrion; Has 5 Blast hits to 5 proteins in 2 species: Archae - 0; Bacteria - 0; Metazoa - 0; Fungi - 0; Plants - 5; Viruses - 0; Ot /.../karyotes - 0 (source: NCBI BLink). [Source:TAIR;Acc:AT5G01445]	Chr5:181877:182581:-1	GO:0003674,GO:0005739,GO:0008150	molecular_function|mitochondrion|biological_process
AT5G02220	12.0749	5.86376	18.286	3.11848	1.64084	0.00610077	0.0166923	Up	0.611714	0.430087	0.145662	1.6519	1.83748	1.68392	protein_coding	AT5G02220	unknown protein; Has 30201 Blast hits to 17322 proteins in 780 species: Archae - 12; Bacteria - 1396; Metazoa - 17338; Fungi - 3422; Plants - 5037; Viruses - 0; Other Eukaryotes - 2996 (source: NCBI BLink). [Source:TAIR;Acc:AT5G02220]	Chr5:441707:442146:-1
AT5G02240	2766.11	1819.37	3712.85	2.04073	1.02908	1.14e-46	6.7e-45	Up	76.3067	65.256	78.5893	138.151	153.96	161.932	protein_coding	AT5G02240	Uncharacterized protein At5g02240 [Source:UniProtKB/Swiss-Prot;Acc:Q94EG6]	Chr5:451423:453157:1	GO:0005774,GO:0005886,GO:0048046,GO:0009737,GO:0009570,GO:0005829	vacuolar membrane|plasma membrane|apoplast|response to abscisic acid|chloroplast stroma|cytosol
AT5G02430	60.0295	38.2194	81.8396	2.14131	1.09849	2.96e-05	0.000129201	Up	0.617087	0.650754	0.651675	1.32651	1.20472	1.25021	protein_coding	AT5G02430	Transducin/WD40 repeat-like superfamily protein [Source:TAIR;Acc:AT5G02430]	Chr5:526592:529839:1	GO:0004871,GO:0005737,GO:0005834,GO:0007165	signal transducer activity|cytoplasm|heterotrimeric G-protein complex|signal transduction
AT5G02520	56.4273	37.4278	75.4267	2.01526	1.01096	0.000136795	0.000534864	Up	1.06524	0.653055	0.550808	1.43861	1.22002	2.06038	protein_coding	AT5G02520	CONTAINS InterPro DOMAIN/s: SANT associated (InterPro:IPR015216); BEST Arabidopsis thaliana protein match is: kinase interacting family protein (TAIR:AT1G58210.1); Has 842 Blast hits to 736 proteins in 154 species: Archae - 2; Bacteria - 99; Metazoa /.../; Fungi - 52; Plants - 90; Viruses - 0; Other Eukaryotes - 363 (source: NCBI BLink). [Source:TAIR;Acc:AT5G02520]	Chr5:561325:564142:1
AT5G03995	36.6417	21.018	52.2653	2.4867	1.31423	0.000128742	0.000505428	Up	0.78268	1.36226	1.77913	3.95247	4.33823	1.09169	protein_coding	AT5G03995	unknown protein; FUNCTIONS IN: molecular_function unknown; INVOLVED IN: biological_process unknown; LOCATED IN: cellular_component unknown; Has 30201 Blast hits to 17322 proteins in 780 species: Archae - 12; Bacteria - 1396; Metazoa - 17338; Fungi - /.../ Plants - 5037; Viruses - 0; Other Eukaryotes - 2996 (source: NCBI BLink). [Source:TAIR;Acc:AT5G03995]	Chr5:1077483:1078304:-1	GO:0003674,GO:0005739,GO:0008150	molecular_function|mitochondrion|biological_process
AT5G05240	60.5206	34.0954	86.9459	2.55007	1.35054	2.95e-07	1.74e-06	Up	0.982239	0.888236	0.797267	2.33859	1.79114	2.18949	protein_coding	AT5G05240	Uncharacterised conserved protein (UCP030365) [Source:TAIR;Acc:AT5G05240]	Chr5:1553814:1556556:-1	GO:0003674,GO:0005634,GO:0008150	molecular_function|nucleus|biological_process
AT5G05250	488.024	154.287	821.761	5.32617	2.4131	3.53e-95	7.04e-93	Up	4.48775	4.08642	4.99141	21.7934	22.9926	23.8154	protein_coding	AT5G05250	unknown protein; BEST Arabidopsis thaliana protein match is: unknown protein (TAIR:AT3G56360.1); Has 30201 Blast hits to 17322 proteins in 780 species: Archae - 12; Bacteria - 1396; Metazoa - 17338; Fungi - 3422; Plants - 5037; Viruses - 0; Other Eu /.../es - 2996 (source: NCBI BLink). [Source:TAIR;Acc:AT5G05250]	Chr5:1557037:1557998:-1	GO:0003674,GO:0008150	molecular_function|biological_process
AT5G07400	70.0046	38.0058	102.003	2.68389	1.42432	7.95e-09	5.61e-08	Up	0.667475	0.480291	0.471734	1.42682	1.22944	1.26871	protein_coding	AT5G07400	forkhead-associated domain-containing protein / FHA domain-containing protein [Source:TAIR;Acc:AT5G07400]	Chr5:2340642:2345458:1	GO:0003676,GO:0005634,GO:0006281,GO:0008081,GO:0008270,GO:0016818	nucleic acid binding|nucleus|DNA repair|phosphoric diester hydrolase activity|zinc ion binding|hydrolase activity, acting on acid anhydrides, in phosphorus-containing anhydrides
AT5G07571	7.60878	3.56271	11.6549	3.27135	1.70989	0.0247856	0.0573685	Up	0.18309	0.441735	0.186725	0.798573	0.761223	1.62716	protein_coding	AT5G07571	Oleosin family protein [Source:TAIR;Acc:AT5G07571]	Chr5:2396432:2397423:-1	GO:0003674,GO:0005739,GO:0012511,GO:0016021	molecular_function|mitochondrion|monolayer-surrounded lipid storage body|integral component of membrane
AT5G08360	14.8014	9.31696	20.2858	2.1773	1.12254	0.0438674	0.0937548	Up	0.341079	0.420481	0.633154	1.33054	1.32513	0.478821	protein_coding	AT5G08360	Protein of unknown function (DUF789) [Source:TAIR;Acc:AT5G08360]	Chr5:2689713:2690974:1	GO:0003674,GO:0005634,GO:0008150	molecular_function|nucleus|biological_process
AT5G09876	33.7073	12.599	54.8156	4.35078	2.12128	7.82e-09	5.52e-08	Up	1.32877	0.774555	0.801964	3.68738	2.43787	3.75306	protein_coding	AT5G09876	unknown protein; FUNCTIONS IN: molecular_function unknown; INVOLVED IN: biological_process unknown; LOCATED IN: cellular_component unknown; Has 5 Blast hits to 5 proteins in 2 species: Archae - 0; Bacteria - 0; Metazoa - 0; Fungi - 0; Plants - 5; Vi /.../- 0; Other Eukaryotes - 0 (source: NCBI BLink). [Source:TAIR;Acc:AT5G09876]	Chr5:3079987:3080435:1	GO:0003674,GO:0005575,GO:0008150	molecular_function|cellular_component|biological_process
AT5G09910	2.23485	0	4.46971	Inf	Inf	0.0128634	0.0323315	Up	0	0	0	0.107591	0.262282	0	protein_coding	AT5G09910	Ras-related small GTP-binding family protein [Source:TAIR;Acc:AT5G09910]	Chr5:3093272:3095156:1	GO:0005525,GO:0005622,GO:0005634,GO:0007264,GO:0015031	GTP binding|intracellular|nucleus|small GTPase mediated signal transduction|protein transport
AT5G10605	18.6596	8.39093	28.9284	3.44757	1.78558	0.000242597	0.000904471	Up	0.274251	0.53417	0	0.265687	2.60086	0.508459	protein_coding	AT5G10605	methyltransferases [Source:TAIR;Acc:AT5G10605]	Chr5:3352898:3353392:-1	GO:0005737,GO:0006364,GO:0008168,GO:0032259	cytoplasm|rRNA processing|methyltransferase activity|methylation
AT5G10760	7.60204	2.28433	12.9197	5.65583	2.49974	0.00224021	0.00679704	Up	0.135199	0.0657815	0.0319349	0.453368	0.396698	0.409755	protein_coding	AT5G10760	Eukaryotic aspartyl protease family protein [Source:TAIR;Acc:AT5G10760]	Chr5:3400342:3402207:-1
AT5G11250	934.079	515.209	1352.95	2.62602	1.39288	2.91e-54	2.25e-52	Up	7.99892	8.22375	7.41525	20.382	18.9347	18.7084	protein_coding	AT5G11250	Disease resistance protein (TIR-NBS-LRR class) [Source:TAIR;Acc:AT5G11250]	Chr5:3587978:3591960:-1
AT5G14700	88.6051	48.0594	129.151	2.68732	1.42617	3.78e-09	2.77e-08	Up	2.25359	1.2472	2.22859	4.0896	5.92289	4.67932	protein_coding	AT5G14700	NAD(P)-binding Rossmann-fold superfamily protein [Source:TAIR;Acc:AT5G14700]	Chr5:4740252:4743446:-1	GO:0003824,GO:0005575,GO:0009809,GO:0016621,GO:0050662	catalytic activity|cellular_component|lignin biosynthetic process|cinnamoyl-CoA reductase activity|coenzyme binding
AT5G15420	51.1105	0	102.221	Inf	Inf	1.16e-41	5.72e-40	Up	0	0	0	10.6418	14.1685	11.9227	protein_coding	AT5G15420	unknown protein; Has 17 Blast hits to 5 proteins in 2 species: Archae - 0; Bacteria - 0; Metazoa - 0; Fungi - 0; Plants - 1; Viruses - 0; Other Eukaryotes - 16 (source: NCBI BLink). [Source:TAIR;Acc:AT5G15420]	Chr5:5007826:5008964:-1	GO:0003674,GO:0005634,GO:0008150	molecular_function|nucleus|biological_process
AT5G16980	175.255	97.3264	253.184	2.60139	1.37928	1.38e-17	2.04e-16	Up	3.9047	4.00315	2.04541	7.87196	7.58306	9.13932	protein_coding	AT5G16980	Zinc-binding dehydrogenase family protein [Source:TAIR;Acc:AT5G16980]	Chr5:5579054:5580929:-1	GO:0005737,GO:0008270,GO:0016491,GO:0055114,GO:0006979	cytoplasm|zinc ion binding|oxidoreductase activity|oxidation-reduction process|response to oxidative stress
AT5G18360	64.1465	41.9658	86.3272	2.05708	1.0406	5.64e-05	0.000235788	Up	0.767232	0.879892	0.931031	1.81222	1.74544	1.50998	protein_coding	AT5G18360	Disease resistance protein (TIR-NBS-LRR class) family [Source:TAIR;Acc:AT5G18360]	Chr5:6080049:6083027:-1	GO:0005524,GO:0006952,GO:0007165,GO:0043531	ATP binding|defense response|signal transduction|ADP binding
AT5G18710	13.2427	6.71405	19.7713	2.94477	1.55816	0.00619845	0.0169366	Up	0.25374	0.0545367	0.224989	0.477725	0.326073	0.195258	protein_coding	AT5G18710	Domain of unknown function (DUF3444) [Source:TAIR;Acc:AT5G18710]	Chr5:6241134:6243479:1	GO:0003674,GO:0005634,GO:0008150	molecular_function|nucleus|biological_process
AT5G18720	5.55305	1.9868	9.11929	4.58994	2.19847	0.0192573	0.0459809	Up	0.185001	0	0	0.349019	0.21435	0.210686	protein_coding	AT5G18720	Domain of unknown function (DUF3444) [Source:TAIR;Acc:AT5G18720]	Chr5:6244005:6246241:1	GO:0003674,GO:0008150,GO:0009507	molecular_function|biological_process|chloroplast
AT5G20935	217.787	125.69	309.885	2.46548	1.30187	1.71e-18	2.67e-17	Up	17.9976	15.61	20.793	43.5057	46.2516	51.8474	protein_coding	AT5G20935	unknown protein; CONTAINS InterPro DOMAIN/s: Protein of unknown function DUF3148 (InterPro:IPR021495); Has 30201 Blast hits to 17322 proteins in 780 species: Archae - 12; Bacteria - 1396; Metazoa - 17338; Fungi - 3422; Plants - 5037; Viruses - 0; Ot /.../karyotes - 2996 (source: NCBI BLink). [Source:TAIR;Acc:AT5G20935]	Chr5:7103470:7104023:1
AT5G22340	1122.27	728.305	1516.22	2.08185	1.05787	2.06e-35	7.79e-34	Up	25.5222	26.5114	30.1019	51.4392	60.1596	62.774	protein_coding	AT5G22340	unknown protein; FUNCTIONS IN: molecular_function unknown; INVOLVED IN: biological_process unknown; LOCATED IN: chloroplast; EXPRESSED IN: 22 plant structures; EXPRESSED DURING: 13 growth stages; Has 58 Blast hits to 58 proteins in 20 species: Archa /.../ Bacteria - 0; Metazoa - 0; Fungi - 0; Plants - 57; Viruses - 0; Other Eukaryotes - 1 (source: NCBI BLink). [Source:TAIR;Acc:AT5G22340]	Chr5:7394444:7396875:1	GO:0003674,GO:0008150,GO:0009507,GO:0016021	molecular_function|biological_process|chloroplast|integral component of membrane
AT5G22791	1.7453	0	3.49061	Inf	Inf	0.0379039	0.082555	Up	0	0	0	0	0	0	protein_coding	AT5G22791	F-box family protein [Source:TAIR;Acc:AT5G22791]	Chr5:7603500:7604822:-1	GO:0003674,GO:0005634,GO:0008150	molecular_function|nucleus|biological_process
AT5G23480	43.8844	25.0464	62.7224	2.50425	1.32438	2.6e-05	0.00011495	Up	0.491092	0.527189	0.413722	1.20322	1.21708	0.624323	protein_coding	AT5G23480	SWIB/MDM2 domain;Plus-3;GYF [Source:TAIR;Acc:AT5G23480]	Chr5:7916314:7919278:1	GO:0003677,GO:0005634,GO:0006352,GO:0016570	DNA binding|nucleus|DNA-templated transcription, initiation|histone modification
AT5G23510	718.572	438.695	998.449	2.27595	1.18647	5.76e-35	2.13e-33	Up	9.46393	9.05219	10.6729	24.2575	20.3947	20.9998	protein_coding	AT5G23510	unknown protein; BEST Arabidopsis thaliana protein match is: unknown protein (TAIR:AT5G23490.1); Has 35333 Blast hits to 34131 proteins in 2444 species: Archae - 798; Bacteria - 22429; Metazoa - 974; Fungi - 991; Plants - 531; Viruses - 0; Other Euk /.../s - 9610 (source: NCBI BLink). [Source:TAIR;Acc:AT5G23510]	Chr5:7926945:7929338:1	GO:0005634	nucleus
AT5G23920	703.872	460.925	946.82	2.05417	1.03856	8.79e-27	2.2e-25	Up	35.5898	36.5388	31.8585	69.7541	79.0007	68.093	protein_coding	AT5G23920	unknown protein; FUNCTIONS IN: molecular_function unknown; INVOLVED IN: biological_process unknown; LOCATED IN: plasma membrane, vacuole; EXPRESSED IN: 22 plant structures; EXPRESSED DURING: 13 growth stages; BEST Arabidopsis thaliana protein match /.../known protein (TAIR:AT5G52420.1); Has 1807 Blast hits to 1807 proteins in 277 species: Archae - 0; Bacteria - 0; Metazoa - 736; Fungi - 347; Plan…	Chr5:8073224:8074170:-1	GO:0003674,GO:0005739,GO:0008150,GO:0016021,GO:0005773,GO:0005886	molecular_function|mitochondrion|biological_process|integral component of membrane|vacuole|plasma membrane
AT5G24000	249.885	138.143	361.627	2.61777	1.38834	6.37e-23	1.3e-21	Up	4.73986	5.88501	3.62955	15.7108	13.6847	13.7405	protein_coding	AT5G24000	Protein of unknown function (DUF819) [Source:TAIR;Acc:AT5G24000]	Chr5:8110313:8112710:-1	GO:0009507,GO:0016021	chloroplast|integral component of membrane
AT5G24230	21.4362	9.95398	32.9184	3.30706	1.72555	0.000115973	0.000458467	Up	0.479876	0.300186	0.44707	1.36848	1.10055	1.60382	protein_coding	AT5G24230	Lipase class 3-related protein [Source:TAIR;Acc:AT5G24230]	Chr5:8228892:8230964:1	GO:0005634,GO:0006629,GO:0016787	nucleus|lipid metabolic process|hydrolase activity
AT5G24810	1297	687.125	1906.87	2.77514	1.47256	8.06e-70	9.2e-68	Up	8.80942	8.84245	7.7878	24.6713	23.693	22.2187	protein_coding	AT5G24810	ABC1 family protein [Source:TAIR;Acc:AT5G24810]	Chr5:8516635:8522767:-1	GO:0005886,GO:0005783,GO:0005794	plasma membrane|endoplasmic reticulum|Golgi apparatus
AT5G25040	335.007	202.239	467.775	2.31298	1.20975	1.57e-22	3.14e-21	Up	6.17871	6.37109	6.58461	14.6709	12.5832	14.4034	protein_coding	AT5G25040	Major facilitator superfamily protein [Source:TAIR;Acc:AT5G25040]	Chr5:8621954:8624337:1	GO:0005215,GO:0006810,GO:0016020,GO:0016021	transporter activity|transport|membrane|integral component of membrane
AT5G25230	10.2574	5.53262	14.9821	2.70796	1.4372	0.0270809	0.0619072	Up	0.153073	0.0648287	0.0461319	0.126201	0.231192	0.194331	protein_coding	AT5G25230	Ribosomal protein S5/Elongation factor G/III/V family protein [Source:TAIR;Acc:AT5G25230]	Chr5:8739709:8743594:1	GO:0003746,GO:0005525,GO:0005737,GO:0005840,GO:0008135,GO:0005730,GO:0009506	translation elongation factor activity|GTP binding|cytoplasm|ribosome|translation factor activity, RNA binding|nucleolus|plasmodesma	path:ath03040	Spliceosome
AT5G25490	74.564	48.7263	100.402	2.06052	1.04301	0.000553517	0.00191474	Up	2.24746	2.50075	3.03611	3.9999	6.66439	5.02152	protein_coding	AT5G25490	Ran BP2/NZF zinc finger-like superfamily protein [Source:TAIR;Acc:AT5G25490]	Chr5:8876486:8877815:1	GO:0005634,GO:0008150,GO:0008270	nucleus|biological_process|zinc ion binding
AT5G26220	114.411	37.0704	191.752	5.17264	2.3709	4.52e-29	1.3e-27	Up	1.26415	2.17991	2.38814	9.76459	9.78478	8.80572	protein_coding	AT5G26220	ChaC-like family protein [Source:TAIR;Acc:AT5G26220]	Chr5:9162969:9164685:-1
AT5G27390	565.466	368.705	762.228	2.06731	1.04776	3.55e-24	7.83e-23	Up	20.339	26.1105	23.3985	51.1329	49.251	45.7006	protein_coding	AT5G27390	Mog1/PsbP/DUF1795-like photosystem II reaction center PsbP family protein [Source:TAIR;Acc:AT5G27390]	Chr5:9674391:9676189:-1	GO:0005509,GO:0009507,GO:0009654,GO:0015979,GO:0019898	calcium ion binding|chloroplast|photosystem II oxygen evolving complex|photosynthesis|extrinsic component of membrane
AT5G28610	111.715	67.7279	155.702	2.29893	1.20096	1.68e-09	1.28e-08	Up	2.02074	2.63597	3.38913	7.45338	8.28556	7.85896	protein_coding	AT5G28610	BEST Arabidopsis thaliana protein match is: glycine-rich protein (TAIR:AT5G28630.1); Has 1536 Blast hits to 1202 proteins in 136 species: Archae - 0; Bacteria - 8; Metazoa - 888; Fungi - 120; Plants - 71; Viruses - 39; Other Eukaryotes - 410 (source /.../ BLink). [Source:TAIR;Acc:AT5G28610]	Chr5:10610959:10611446:1	GO:0003674,GO:0005575,GO:0008150	molecular_function|cellular_component|biological_process
AT5G33300	90.173	56.0196	124.326	2.21934	1.15013	1.02e-07	6.32e-07	Up	1.58608	1.2111	1.22289	3.1781	2.33317	3.05334	protein_coding	AT5G33300	chromosome-associated kinesin-related [Source:TAIR;Acc:AT5G33300]	Chr5:12562430:12565757:-1	GO:0003777,GO:0005737,GO:0007018	microtubule motor activity|cytoplasm|microtubule-based movement
AT5G36930	256.428	167.943	344.913	2.05375	1.03826	3.68e-14	4.23e-13	Up	2.07086	2.40382	2.32298	4.83084	4.05978	4.32066	protein_coding	AT5G36930	Disease resistance protein (TIR-NBS-LRR class) family [Source:TAIR;Acc:AT5G36930]	Chr5:14567622:14572630:-1	GO:0005737,GO:0006952,GO:0007165,GO:0016021,GO:0043531	cytoplasm|defense response|signal transduction|integral component of membrane|ADP binding
AT5G37940	4.1408	0.980856	7.30074	7.44324	2.89593	0.0216894	0.0510146	Up	0	0.12331	0	0.482263	0.0982649	0.147796	protein_coding	AT5G37940	Zinc-binding dehydrogenase family protein [Source:TAIR;Acc:AT5G37940]	Chr5:15107296:15108966:1	GO:0005737,GO:0008270,GO:0016491,GO:0055114,GO:0006979	cytoplasm|zinc ion binding|oxidoreductase activity|oxidation-reduction process|response to oxidative stress
AT5G37950	31.1596	16.8815	45.4378	2.69158	1.42845	0.000131708	0.000516249	Up	0.621206	0.397995	1.07172	1.43762	1.75385	1.16106	protein_coding	AT5G37950	UDP-Glycosyltransferase superfamily protein [Source:TAIR;Acc:AT5G37950]	Chr5:15115883:15117617:1
AT5G38700	562.306	325.76	798.853	2.45228	1.29412	2.33e-35	8.81e-34	Up	22.9517	21.0522	25.5061	59.3528	52.6064	54.335	protein_coding	AT5G38700	unknown protein; FUNCTIONS IN: molecular_function unknown; INVOLVED IN: biological_process unknown; LOCATED IN: mitochondrion; EXPRESSED IN: 10 plant structures; EXPRESSED DURING: LP.04 four leaves visible, LP.10 ten leaves visible, petal differenti /.../and expansion stage, LP.08 eight leaves visible, LP.12 twelve leaves visible; BEST Arabidopsis thaliana protein match is: unknown protein (TAIR:…	Chr5:15489594:15490399:1	GO:0003674,GO:0008150	molecular_function|biological_process
AT5G38930	17.5537	10.4031	24.7042	2.37469	1.24774	0.0109184	0.0279679	Up	0.631478	0.71374	0.0868127	1.08512	1.75091	1.98395	protein_coding	AT5G38930	Germin-like protein subfamily 1 member 10 [Source:UniProtKB/Swiss-Prot;Acc:Q9FMA9]	Chr5:15585073:15585841:1	GO:0005576,GO:0030145,GO:0045735,GO:0048046,GO:0005618	extracellular region|manganese ion binding|nutrient reservoir activity|apoplast|cell wall
AT5G38990	1387.56	838.67	1936.44	2.30894	1.20723	2.89e-50	1.92e-48	Up	15.5388	16.4973	14.9075	35.8882	34.7624	37.68	protein_coding	AT5G38990	Probable receptor-like protein kinase At5g38990 [Source:UniProtKB/Swiss-Prot;Acc:Q9FID9]	Chr5:15608814:15611598:1	GO:0004674,GO:0005524,GO:0005576,GO:0006468,GO:0016021,GO:0016301,GO:0016310	protein serine/threonine kinase activity|ATP binding|extracellular region|protein phosphorylation|integral component of membrane|kinase activity|phosphorylation
AT5G39240	15.8458	9.28769	22.4038	2.41221	1.27035	0.0155357	0.0380885	Up	1.04393	2.43567	1.85029	3.20709	3.89579	6.73583	protein_coding	AT5G39240	unknown protein; BEST Arabidopsis thaliana protein match is: unknown protein (TAIR:AT3G29370.1); Has 15 Blast hits to 15 proteins in 4 species: Archae - 0; Bacteria - 0; Metazoa - 0; Fungi - 0; Plants - 15; Viruses - 0; Other Eukaryotes - 0 (source: /.../BLink). [Source:TAIR;Acc:AT5G39240]	Chr5:15712683:15713003:-1	GO:0003674,GO:0005739,GO:0008150	molecular_function|mitochondrion|biological_process
AT5G40570	22.6633	11.0302	34.2964	3.1093	1.63659	0.000259087	0.000960773	Up	0.202779	0.397367	0.481772	1.05137	1.60507	1.61205	protein_coding	AT5G40570	Surfeit locus protein 2 (SURF2) [Source:TAIR;Acc:AT5G40570]	Chr5:16246786:16248390:1	GO:0003674,GO:0005634,GO:0008150	molecular_function|nucleus|biological_process
AT5G41680	8.87213	3.21887	14.5254	4.51257	2.17395	0.00365668	0.0105554	Up	0.101367	0.132189	0.0914238	0.261375	0.519827	0.363379	protein_coding	AT5G41680	Probably inactive receptor-like protein kinase At5g41680 [Source:UniProtKB/Swiss-Prot;Acc:Q3E8J4]	Chr5:16667885:16669489:1	GO:0004672,GO:0005524,GO:0005739,GO:0006468,GO:0016301,GO:0016310	protein kinase activity|ATP binding|mitochondrion|protein phosphorylation|kinase activity|phosphorylation
AT5G41740	3370.61	2015.85	4725.37	2.34411	1.22904	6.37e-58	5.47e-56	Up	19.9378	24.6888	21.0575	51.8197	51.3032	49.2539	protein_coding	AT5G41740	Disease resistance protein (TIR-NBS-LRR class) family [Source:TAIR;Acc:AT5G41740]	Chr5:16688626:16693119:1	GO:0005524,GO:0005634,GO:0006952,GO:0007165,GO:0043531	ATP binding|nucleus|defense response|signal transduction|ADP binding
AT5G41761	20.2691	12.3591	28.179	2.28002	1.18905	0.00865996	0.0227771	Up	0.592849	1.26993	1.57363	2.52059	1.97418	3.57498	protein_coding	AT5G41761	unknown protein; FUNCTIONS IN: molecular_function unknown; INVOLVED IN: biological_process unknown; LOCATED IN: cellular_component unknown; BEST Arabidopsis thaliana protein match is: unknown protein (TAIR:AT3G55570.1); Has 30201 Blast hits to 17322 /.../ins in 780 species: Archae - 12; Bacteria - 1396; Metazoa - 17338; Fungi - 3422; Plants - 5037; Viruses - 0; Other Eukaryotes - 2996 (source: NC…	Chr5:16711437:16712031:1	GO:0003674,GO:0005634,GO:0008150	molecular_function|nucleus|biological_process
AT5G42700	28.464	17.1846	39.7434	2.31274	1.2096	0.00138068	0.0043712	Up	0.471333	0.658498	0.119811	1.03594	1.26805	1.97256	protein_coding	AT5G42700	B3 domain-containing protein At5g42700 [Source:UniProtKB/Swiss-Prot;Acc:Q9FMZ4]	Chr5:17122171:17124353:1	GO:0003677,GO:0005634,GO:0006351,GO:0006355	DNA binding|nucleus|transcription, DNA-templated|regulation of transcription, DNA-templated
AT5G43530	15.1869	3.52476	26.8491	7.6173	2.92928	9.32e-07	5.11e-06	Up	0.0391892	0.0505711	0.0467845	0.247834	0.349091	0.286503	protein_coding	AT5G43530	Putative SWI/SNF-related matrix-associated actin-dependent regulator of chromatin subfamily A member 3-like 3 [Source:UniProtKB/Swiss-Prot;Acc:Q9FIY7]	Chr5:17489327:17494830:1	GO:0003676,GO:0003677,GO:0004386,GO:0005524,GO:0005634,GO:0006281,GO:0008270,GO:0016568,GO:0009941	nucleic acid binding|DNA binding|helicase activity|ATP binding|nucleus|DNA repair|zinc ion binding|chromatin modification|chloroplast envelope
AT5G44582	186.011	109.158	262.864	2.40811	1.2679	1.87e-15	2.41e-14	Up	2.44131	8.10533	2.76121	14.9424	14.1856	11.5854	protein_coding	AT5G44582	unknown protein; FUNCTIONS IN: molecular_function unknown; INVOLVED IN: biological_process unknown; LOCATED IN: endomembrane system; BEST Arabidopsis thaliana protein match is: unknown protein (TAIR:AT5G44580.1); Has 24 Blast hits to 24 proteins in /.../ies: Archae - 0; Bacteria - 0; Metazoa - 0; Fungi - 0; Plants - 24; Viruses - 0; Other Eukaryotes - 0 (source: NCBI BLink). [Source:TAIR;Acc:AT5G…	Chr5:17980862:17981807:1	GO:0003674,GO:0005576,GO:0008150	molecular_function|extracellular region|biological_process
AT5G44585	55.4671	24.1919	86.7423	3.58559	1.84221	5.34e-10	4.3e-09	Up	4.00369	1.98456	2.68475	10.1246	15.4744	8.48253	protein_coding	AT5G44585	unknown protein; FUNCTIONS IN: molecular_function unknown; INVOLVED IN: biological_process unknown; LOCATED IN: endomembrane system; Has 30201 Blast hits to 17322 proteins in 780 species: Archae - 12; Bacteria - 1396; Metazoa - 17338; Fungi - 3422; /.../ - 5037; Viruses - 0; Other Eukaryotes - 2996 (source: NCBI BLink). [Source:TAIR;Acc:AT5G44585]	Chr5:17984616:17985473:1	GO:0003674,GO:0008150	molecular_function|biological_process
AT5G44910	313.296	200.511	426.082	2.12498	1.08745	3.13e-12	3.12e-11	Up	6.89329	7.96532	9.67261	15.9498	14.3126	16.386	protein_coding	AT5G44910	Toll-Interleukin-Resistance (TIR) domain family protein [Source:TAIR;Acc:AT5G44910]	Chr5:18137354:18138235:1	GO:0005737,GO:0006952,GO:0007165,GO:0016021	cytoplasm|defense response|signal transduction|integral component of membrane
AT5G47190	3235.3	2111.99	4358.6	2.06374	1.04526	5.65e-50	3.7e-48	Up	98.8098	103.939	102.754	200.55	210.336	201.685	protein_coding	AT5G47190	50S ribosomal protein L19-2, chloroplastic [Source:UniProtKB/Swiss-Prot;Acc:Q8RXX5]	Chr5:19164246:19166107:-1	GO:0003735,GO:0005840,GO:0006412,GO:0009507,GO:0019843,GO:0042254,GO:0009941,GO:0016020,GO:0009570	structural constituent of ribosome|ribosome|translation|chloroplast|rRNA binding|ribosome biogenesis|chloroplast envelope|membrane|chloroplast stroma	path:ath03010	Ribosome
AT5G47440	66.2991	40.1303	92.4679	2.30419	1.20426	1.63e-06	8.62e-06	Up	0.99657	1.00628	1.1005	2.9442	2.2841	2.21373	protein_coding	AT5G47440	Plant protein of unknown function (DUF828) with plant pleckstrin homology-like region [Source:TAIR;Acc:AT5G47440]	Chr5:19243531:19245350:-1	GO:0005634,GO:0007165,GO:0035091	nucleus|signal transduction|phosphatidylinositol binding
AT5G48430	8.00582	3.41107	12.6006	3.69402	1.88519	0.016438	0.0400022	Up	0.0482564	0.0477828	0.409896	0.425417	0.57701	0.793942	protein_coding	AT5G48430	Eukaryotic aspartyl protease family protein [Source:TAIR;Acc:AT5G48430]	Chr5:19627712:19629163:-1	GO:0005576	extracellular region
AT5G49120	6.35128	1.61788	11.0847	6.85138	2.77639	0.00256608	0.00768263	Up	0.0956207	0.283173	0.0865157	1.33788	0.823636	1.04971	protein_coding	AT5G49120	Protein of unknown function (DUF581) [Source:TAIR;Acc:AT5G49120]	Chr5:19908626:19909399:-1	GO:0003674,GO:0005634,GO:0008150	molecular_function|nucleus|biological_process
AT5G50940	44.6357	20.4485	68.8229	3.36567	1.75089	2.62e-08	1.75e-07	Up	0.177693	0.573651	0.899975	0.965577	1.46223	1.57083	protein_coding	AT5G50940	RNA-binding KH domain-containing protein [Source:TAIR;Acc:AT5G50940]	Chr5:20724578:20726479:1	GO:0003677,GO:0003723,GO:0005634,GO:0005665,GO:0006366	DNA binding|RNA binding|nucleus|DNA-directed RNA polymerase II, core complex|transcription from RNA polymerase II promoter
AT5G51050	143.965	93.7131	194.218	2.07247	1.05135	1.78e-05	8.1e-05	Up	2.569	2.08559	2.68799	5.69874	6.66591	4.26306	protein_coding	AT5G51050	Mitochondrial substrate carrier family protein [Source:TAIR;Acc:AT5G51050]	Chr5:20753381:20755714:1
AT5G52420	402.972	257.263	548.68	2.13276	1.09272	7.15e-21	1.28e-19	Up	12.9803	13.4053	15.6025	30.7348	29.4414	28.1079	protein_coding	AT5G52420	unknown protein; FUNCTIONS IN: molecular_function unknown; INVOLVED IN: biological_process unknown; LOCATED IN: endoplasmic reticulum; EXPRESSED IN: 24 plant structures; EXPRESSED DURING: 13 growth stages; BEST Arabidopsis thaliana protein match is: /.../wn protein (TAIR:AT5G23920.1); Has 30201 Blast hits to 17322 proteins in 780 species: Archae - 12; Bacteria - 1396; Metazoa - 17338; Fungi - 342…	Chr5:21281773:21282806:1	GO:0003674,GO:0008150,GO:0016021,GO:0005783	molecular_function|biological_process|integral component of membrane|endoplasmic reticulum
AT5G52780	1043.01	561.269	1524.75	2.7166	1.4418	2.49e-60	2.28e-58	Up	42.687	49.0816	47.2301	124.748	128.278	125.096	protein_coding	AT5G52780	Uncharacterized protein PAM68-like [Source:UniProtKB/Swiss-Prot;Acc:Q9LTD9]	Chr5:21390873:21391474:-1	GO:0003674,GO:0008150,GO:0009507,GO:0016021,GO:0009535	molecular_function|biological_process|chloroplast|integral component of membrane|chloroplast thylakoid membrane
AT5G53420	465.736	299.783	631.689	2.10715	1.0753	1.83e-22	3.65e-21	Up	5.46222	7.05294	6.22754	15.4481	14.9907	16.9435	protein_coding	AT5G53420	CCT motif family protein [Source:TAIR;Acc:AT5G53420]	Chr5:21673525:21675733:1	GO:0003674,GO:0005634,GO:0008150	molecular_function|nucleus|biological_process
AT5G54710	1914.03	972.177	2855.88	2.93761	1.55465	3.45e-75	4.46e-73	Up	18.9046	24.6409	21.8954	62.7307	65.862	60.2531	protein_coding	AT5G54710	Ankyrin repeat family protein [Source:TAIR;Acc:AT5G54710]	Chr5:22227574:22230500:-1	GO:0008150,GO:0016021	biological_process|integral component of membrane
AT5G54720	412.846	222.412	603.28	2.71244	1.43959	7.34e-35	2.7e-33	Up	16.4618	14.7232	10.8147	35.7885	38.343	34.4925	protein_coding	AT5G54720	Ankyrin repeat family protein [Source:TAIR;Acc:AT5G54720]	Chr5:22232195:22232949:-1	GO:0005575,GO:0008150	cellular_component|biological_process
AT5G55050	327.939	169.797	486.08	2.86272	1.51739	2.72e-26	6.62e-25	Up	5.97516	5.72342	6.62423	18.4835	17.0859	16.039	protein_coding	AT5G55050	GDSL esterase/lipase At5g55050 [Source:UniProtKB/Swiss-Prot;Acc:Q9FIA1]	Chr5:22337701:22340100:1	GO:0005576,GO:0016042,GO:0016298,GO:0052689	extracellular region|lipid catabolic process|lipase activity|carboxylic ester hydrolase activity
AT5G55460	76.6308	24.4303	128.831	5.27342	2.39874	2.63e-21	4.85e-20	Up	3.6802	2.55305	1.26911	19.5248	14.4878	18.8081	protein_coding	AT5G55460	Bifunctional inhibitor/lipid-transfer protein/seed storage 2S albumin superfamily protein [Source:TAIR;Acc:AT5G55460]	Chr5:22468687:22469304:1
AT5G57010	155.43	70.3898	240.47	3.41626	1.77242	1.37e-23	2.93e-22	Up	1.18968	1.33571	1.70973	4.82865	5.1996	4.28185	protein_coding	AT5G57010	calmodulin-binding family protein [Source:TAIR;Acc:AT5G57010]	Chr5:23068037:23070412:1	GO:0005516,GO:0005634,GO:0005737,GO:0008150	calmodulin binding|nucleus|cytoplasm|biological_process
AT5G57500	31.1109	17.5521	44.6698	2.54499	1.34766	0.000250026	0.000930133	Up	0.884324	0.659634	0.932918	1.67946	1.92711	2.781	protein_coding	AT5G57500	Galactosyltransferase family protein [Source:TAIR;Acc:AT5G57500]	Chr5:23286237:23287571:-1	GO:0005794,GO:0006486,GO:0008378,GO:0016021,GO:0016757	Golgi apparatus|protein glycosylation|galactosyltransferase activity|integral component of membrane|transferase activity, transferring glycosyl groups
AT5G58120	2143.26	1037.97	3248.56	3.12973	1.64604	9.82e-104	2.26e-101	Up	13.9432	16.2478	14.3144	47.8738	46.4645	43.4622	protein_coding	AT5G58120	Disease resistance protein (TIR-NBS-LRR class) family [Source:TAIR;Acc:AT5G58120]	Chr5:23517492:23521067:1	GO:0005524,GO:0006952,GO:0007165,GO:0043531	ATP binding|defense response|signal transduction|ADP binding
AT5G58250	2505.11	1557.1	3453.13	2.21767	1.14904	1.43e-47	8.68e-46	Up	123.764	137.047	139.45	294.059	312.119	303.828	protein_coding	AT5G58250	unknown protein; FUNCTIONS IN: molecular_function unknown; INVOLVED IN: biological_process unknown; LOCATED IN: thylakoid, chloroplast; EXPRESSED IN: 22 plant structures; EXPRESSED DURING: 14 growth stages; CONTAINS InterPro DOMAIN/s: Protein of unk /.../unction DUF2488 (InterPro:IPR019616); Has 1807 Blast hits to 1807 proteins in 277 species: Archae - 0; Bacteria - 0; Metazoa - 736; Fungi - 347;…	Chr5:23559474:23560513:1
AT5G58840	3.65198	0.305888	6.99808	22.8779	4.51588	0.00330145	0.00963673	Up	0	0	0	0.150776	0.105815	0.127383	protein_coding	AT5G58840	Subtilase family protein [Source:TAIR;Acc:AT5G58840]	Chr5:23759003:23762059:1	GO:0004252,GO:0005576,GO:0005618,GO:0006508,GO:0008152	serine-type endopeptidase activity|extracellular region|cell wall|proteolysis|metabolic process
AT5G60630	14.9216	8.31938	21.5238	2.58719	1.37139	0.00987534	0.0255878	Up	0.564207	0.731406	0.718509	1.70912	1.48997	2.07673	protein_coding	AT5G60630	FUNCTIONS IN: molecular_function unknown; INVOLVED IN: biological_process unknown; LOCATED IN: endomembrane system; EXPRESSED IN: 17 plant structures; EXPRESSED DURING: 6 growth stages; BEST Arabidopsis thaliana protein match is: hydroxyproline-rich /.../protein family protein (TAIR:AT3G45230.1); Has 1807 Blast hits to 1807 proteins in 277 species: Archae - 0; Bacteria - 0; Metazoa - 736; Fungi -…	Chr5:24369650:24370404:-1	GO:0003674,GO:0005576,GO:0008150,GO:0016021	molecular_function|extracellular region|biological_process|integral component of membrane
AT5G60760	58.2851	36.6142	79.956	2.18374	1.1268	3.21e-05	0.000139595	Up	0.58074	0.702347	0.59558	1.27859	1.2372	1.27586	protein_coding	AT5G60760	P-loop NTPase domain-containing protein LPA1 homolog 1 [Source:UniProtKB/Swiss-Prot;Acc:Q9FJH9]	Chr5:24438271:24442287:1	GO:0003674,GO:0005634,GO:0010264	molecular_function|nucleus|myo-inositol hexakisphosphate biosynthetic process
AT5G61090	7.48877	0.331133	14.6464	44.2311	5.46699	0.000991535	0.00324782	Up	0.0242056	0	0	0.0715358	0.261567	0.328252	protein_coding	AT5G61090	Polynucleotidyl transferase, ribonuclease H-like superfamily protein [Source:TAIR;Acc:AT5G61090]	Chr5:24574902:24577714:-1	GO:0003676,GO:0005634,GO:0008150,GO:0016740	nucleic acid binding|nucleus|biological_process|transferase activity
AT5G61120	7.55704	2.7993	12.3148	4.39924	2.13725	0.0155027	0.0380185	Up	0	0.0326462	0.21013	0.22885	0.239837	0.517469	protein_coding	AT5G61120	BEST Arabidopsis thaliana protein match is: Polynucleotidyl transferase, ribonuclease H-like superfamily protein (TAIR:AT5G61090.1); Has 125 Blast hits to 115 proteins in 16 species: Archae - 0; Bacteria - 0; Metazoa - 22; Fungi - 0; Plants - 102; V /.../ - 0; Other Eukaryotes - 1 (source: NCBI BLink). [Source:TAIR;Acc:AT5G61120]	Chr5:24582303:24585806:-1	GO:0005634,GO:0008150	nucleus|biological_process
AT5G61370	159.285	100.649	217.922	2.16517	1.11448	3.89e-11	3.5e-10	Up	2.64446	2.41009	3.15792	6.582	5.3061	5.44493	protein_coding	AT5G61370	Pentatricopeptide repeat-containing protein At5g61370, mitochondrial [Source:UniProtKB/Swiss-Prot;Acc:Q9FLJ6]	Chr5:24671770:24673657:-1	GO:0003674,GO:0005739,GO:0008150	molecular_function|mitochondrion|biological_process
AT5G62240	14.0238	8.24364	19.804	2.40234	1.26444	0.0246473	0.0570781	Up	0.111475	0.182328	0.411964	0.770948	0.538056	0.492434	protein_coding	AT5G62240	Cell cycle regulated microtubule associated protein [Source:TAIR;Acc:AT5G62240]	Chr5:25002358:25004766:-1	GO:0003674,GO:0005634,GO:0005819,GO:0005874,GO:0032147,GO:0060236	molecular_function|nucleus|spindle|microtubule|activation of protein kinase activity|regulation of mitotic spindle organization
AT5G62420	6.63868	1.90688	11.3705	5.96287	2.57601	0.00439564	0.0124483	Up	0.0601487	0	0.0568304	0.556098	0.33943	0.331435	protein_coding	AT5G62420	NAD(P)-linked oxidoreductase superfamily protein [Source:TAIR;Acc:AT5G62420]	Chr5:25064835:25066111:1	GO:0005737,GO:0016491,GO:0055114	cytoplasm|oxidoreductase activity|oxidation-reduction process
AT5G62550	231.406	151.45	311.361	2.05586	1.03974	5.91e-07	3.32e-06	Up	4.73675	4.39867	3.46563	7.11372	8.26069	10.1792	protein_coding	AT5G62550	unknown protein; FUNCTIONS IN: molecular_function unknown; INVOLVED IN: biological_process unknown; LOCATED IN: plasma membrane; EXPRESSED IN: 17 plant structures; EXPRESSED DURING: 9 growth stages; Has 14949 Blast hits to 9947 proteins in 971 speci /.../chae - 43; Bacteria - 3248; Metazoa - 4424; Fungi - 1542; Plants - 562; Viruses - 55; Other Eukaryotes - 5075 (source: NCBI BLink). [Source:TAIR…	Chr5:25105576:25107951:-1	GO:0003674,GO:0008150,GO:0009507,GO:0005886	molecular_function|biological_process|chloroplast|plasma membrane
AT5G63300	12.3405	7.07894	17.602	2.48653	1.31413	0.0290797	0.0658149	Up	0.479206	0.244014	0.272347	0.909236	0.444723	0.447727	protein_coding	AT5G63300	Ribosomal protein S21 family protein [Source:TAIR;Acc:AT5G63300]	Chr5:25371108:25372017:1	GO:0003735,GO:0005739,GO:0005840,GO:0006412,GO:0009507,GO:0042254	structural constituent of ribosome|mitochondrion|ribosome|translation|chloroplast|ribosome biogenesis
AT5G64080	41.3027	26.67	55.9354	2.09731	1.06854	0.000701549	0.0023814	Up	2.92402	3.64827	1.31009	5.48804	6.74215	5.92726	protein_coding	AT5G64080	Non-specific lipid-transfer protein-like protein At5g64080 [Source:UniProtKB/Swiss-Prot;Acc:Q8VYI9]	Chr5:25645263:25646735:-1
AT5G65683	219.901	142.676	297.126	2.08252	1.05833	4.95e-13	5.22e-12	Up	3.46686	3.1603	3.13875	7.31874	6.83434	6.75166	protein_coding	AT5G65683	Zinc finger (C3HC4-type RING finger) family protein [Source:TAIR;Acc:AT5G65683]	Chr5:26261320:26263783:1
AT5G66005	155.641	103.411	207.87	2.01013	1.00729	3.03e-09	2.26e-08	Up	2.09909	2.03684	2.36278	4.23663	3.82031	3.23226	protein_coding	AT5G66005	Expressed protein [Source:TAIR;Acc:AT5G66005]	Chr5:26397672:26399274:-1	GO:0005524,GO:0005634,GO:0098519	ATP binding|nucleus|nucleotide phosphatase activity, acting on free nucleotides	path:ath00230,path:ath00730	Purine metabolism|Thiamine metabolism
AT5G66470	1107.9	664.173	1551.63	2.33618	1.22415	4.9e-46	2.81e-44	Up	19.1294	16.3984	15.2727	38.6752	43.2839	37.2779	protein_coding	AT5G66470	RNA binding;GTP binding [Source:TAIR;Acc:AT5G66470]	Chr5:26541695:26544359:-1
AT5G66530	1794.73	1183.56	2405.89	2.03275	1.02343	1.35e-40	6.38e-39	Up	52.8808	50.0934	52.8801	105.772	107.42	107.085	protein_coding	AT5G66530	Galactose mutarotase-like superfamily protein [Source:TAIR;Acc:AT5G66530]	Chr5:26553744:26555859:-1	GO:0004034,GO:0005975,GO:0006012,GO:0009507,GO:0016853,GO:0030246,GO:0009570,GO:0048046	aldose 1-epimerase activity|carbohydrate metabolic process|galactose metabolic process|chloroplast|isomerase activity|carbohydrate binding|chloroplast stroma|apoplast	path:ath00010	Glycolysis / Gluconeogenesis
ATMG00090	25.2215	16.6765	33.7664	2.02479	1.01777	0.0138274	0.0344767	Up	0.375412	0.436663	0.448357	0.751389	0.636882	0.810598	protein_coding	ATMG00090	structural constituent of ribosome;protein binding [Source:TAIR;Acc:ATMG00090]	ChrMt:25482:28733:-1
AT1G24260	43.0184	60.3208	25.716	0.426321	-1.22999	7.39e-05	0.000303114	Down	1.73096	1.91471	1.24021	0.591371	0.897703	0.595761	protein_coding	AT1G24260	Developmental protein SEPALLATA 3 [Source:UniProtKB/Swiss-Prot;Acc:O22456]	Chr1:8593637:8596105:-1	GO:0003677,GO:0003700,GO:0005634,GO:0006351,GO:0006355,GO:0046983,GO:0001708,GO:0010093,GO:0009908,GO:0005515,GO:0048481,GO:0048833	DNA binding|transcription factor activity, sequence-specific DNA binding|nucleus|transcription, DNA-templated|regulation of transcription, DNA-templated|protein dimerization activity|cell fate specification|specification of floral organ identity|flower development|protein binding|plant ovule development|specification of floral organ number
AT1G58360	853.64	1351.4	355.882	0.263343	-1.92498	3.2e-54	2.46e-52	Down	47.542	39.1057	49.6581	11.6576	12.0143	12.3481	protein_coding	AT1G58360	Amino acid permease 1 [Source:UniProtKB/Swiss-Prot;Acc:Q42400]	Chr1:21676530:21680502:1	GO:0005886,GO:0015171,GO:0015293,GO:0016021,GO:0009624,GO:0043090,GO:0005313,GO:0015180,GO:0015186,GO:0015193,GO:0015194,GO:0015808,GO:0098712,GO:0015175,GO:0015804	plasma membrane|amino acid transmembrane transporter activity|symporter activity|integral component of membrane|response to nematode|amino acid import|L-glutamate transmembrane transporter activity|L-alanine transmembrane transporter activity|L-glutamine transmembrane transporter activity|L-proline transmembrane transporter activity|L-serine transmembrane transporter activity|L-alanine transport|…
AT3G55110	16.8271	23.2391	10.4151	0.44817	-1.15788	0.0181755	0.0437326	Down	0.484091	0.411896	0.731508	0.181192	0.305549	0.239468	protein_coding	AT3G55110	ABC transporter G family member 18 [Source:UniProtKB/Swiss-Prot;Acc:Q9M2V5]	Chr3:20424550:20427377:-1	GO:0005524,GO:0005886,GO:0016021,GO:0042626,GO:0055085	ATP binding|plasma membrane|integral component of membrane|ATPase activity, coupled to transmembrane movement of substances|transmembrane transport
AT2G22810	36.085	62.8235	9.34657	0.148775	-2.74879	2.14e-08	1.45e-07	Down	2.06969	1.30622	2.00793	0.338175	0.258248	0.572363	protein_coding	AT2G22810	1-aminocyclopropane-1-carboxylate synthase 4 [Source:UniProtKB/Swiss-Prot;Acc:Q43309]	Chr2:9717791:9719472:-1	GO:0005737,GO:0009693,GO:0009835,GO:0030170,GO:0016847,GO:0005515,GO:0042802,GO:0071281,GO:0009733,GO:0042218	cytoplasm|ethylene biosynthetic process|fruit ripening|pyridoxal phosphate binding|1-aminocyclopropane-1-carboxylate synthase activity|protein binding|identical protein binding|cellular response to iron ion|response to auxin|1-aminocyclopropane-1-carboxylate biosynthetic process	path:ath00270	Cysteine and methionine metabolism
AT4G37770	210.392	369.144	51.6406	0.139893	-2.83761	2.08e-22	4.12e-21	Down	13.1327	9.18445	11.8933	2.26083	1.62245	1.18799	protein_coding	AT4G37770	1-aminocyclopropane-1-carboxylate synthase 8 [Source:UniProtKB/Swiss-Prot;Acc:Q9T065]	Chr4:17752084:17754157:1	GO:0005737,GO:0009693,GO:0009835,GO:0030170,GO:0016847,GO:0005515,GO:0042802,GO:0042218	cytoplasm|ethylene biosynthetic process|fruit ripening|pyridoxal phosphate binding|1-aminocyclopropane-1-carboxylate synthase activity|protein binding|identical protein binding|1-aminocyclopropane-1-carboxylate biosynthetic process	path:ath00270	Cysteine and methionine metabolism
AT4G34970	122.798	173.195	72.4008	0.418029	-1.25832	4.64e-11	4.14e-10	Down	9.35892	10.2087	11.837	3.60458	4.82409	5.48748	protein_coding	AT4G34970	Actin-depolymerizing factor 9 [Source:UniProtKB/Swiss-Prot;Acc:O49606]	Chr4:16653704:16654871:1	GO:0003779,GO:0005622,GO:0005737,GO:0015629,GO:0030042,GO:0030041	actin binding|intracellular|cytoplasm|actin cytoskeleton|actin filament depolymerization|actin filament polymerization
AT1G54760	3.47398	6.14874	0.799228	0.129982	-2.94361	0.0235997	0.0548586	Down	0.610944	1.34124	0.618948	0	0.364118	0	protein_coding	AT1G54760	AGAMOUS-like 85 [Source:TAIR;Acc:AT1G54760]	Chr1:20433912:20434397:1	GO:0003677,GO:0005634,GO:0006351,GO:0046983,GO:0003700,GO:0006355	DNA binding|nucleus|transcription, DNA-templated|protein dimerization activity|transcription factor activity, sequence-specific DNA binding|regulation of transcription, DNA-templated
AT5G53250	12.7668	20.7541	4.77956	0.230295	-2.11844	0.000522207	0.00181551	Down	3.52497	2.17915	4.57409	0.915689	0.897392	0.841768	protein_coding	AT5G53250	Arabinogalactan peptide 22 [Source:UniProtKB/Swiss-Prot;Acc:Q9FK16]	Chr5:21603620:21604231:1	GO:0005886,GO:0031225	plasma membrane|anchored component of membrane
AT4G12080	33.8759	50.2389	17.513	0.348594	-1.52038	3.53e-05	0.000152536	Down	1.68015	1.88571	2.14767	0.932662	0.284943	0.672939	protein_coding	AT4G12080	AT-hook motif nuclear-localized protein 1 [Source:UniProtKB/Swiss-Prot;Acc:Q8VYJ2]	Chr4:7239219:7241494:1	GO:0003677,GO:0005634,GO:0006351,GO:0006355,GO:0005739,GO:0003680,GO:0005654,GO:0043565,GO:0098687,GO:0005730,GO:0005737	DNA binding|nucleus|transcription, DNA-templated|regulation of transcription, DNA-templated|mitochondrion|AT DNA binding|nucleoplasm|sequence-specific DNA binding|chromosomal region|nucleolus|cytoplasm
AT2G37760	134.228	207.195	61.2615	0.295671	-1.75794	4.4e-18	6.71e-17	Down	5.62539	5.22075	8.42499	1.36121	1.71678	1.91681	protein_coding	AT2G37760	Aldo-keto reductase family 4 member C8 [Source:UniProtKB/Swiss-Prot;Acc:O80944]	Chr2:15831854:15833920:1	GO:0005737,GO:0009636,GO:0046686,GO:0004033,GO:0009409,GO:0009414,GO:0009651,GO:0016229,GO:0055114,GO:0070401,GO:0005829	cytoplasm|response to toxic substance|response to cadmium ion|aldo-keto reductase (NADP) activity|response to cold|response to water deprivation|response to salt stress|steroid dehydrogenase activity|oxidation-reduction process|NADP+ binding|cytosol
AT2G22260	68.1872	92.0927	44.2817	0.480838	-1.05638	2.91e-05	0.000127375	Down	2.69131	2.88224	3.47375	1.88468	1.26572	1.30035	protein_coding	AT2G22260	Alpha-ketoglutarate-dependent dioxygenase alkB homolog 2 [Source:UniProtKB/Swiss-Prot;Acc:Q9SIE0]	Chr2:9461125:9463192:1	GO:0005634,GO:0016491,GO:0046872,GO:0051213,GO:0055114,GO:0006281,GO:0035514,GO:0080111	nucleus|oxidoreductase activity|metal ion binding|dioxygenase activity|oxidation-reduction process|DNA repair|DNA demethylase activity|DNA demethylation
AT5G64240	1450.09	1995.06	905.125	0.453684	-1.14024	2.69e-45	1.49e-43	Down	40.0908	42.0081	42.0413	16.9246	16.814	19.2972	protein_coding	AT5G64240	Metacaspase-3 [Source:UniProtKB/Swiss-Prot;Acc:Q9FMG1]	Chr5:25695620:25697416:1
AT3G54720	524.975	706.326	343.624	0.486495	-1.0395	5.55e-23	1.14e-21	Down	15.0104	15.8454	13.341	7.06942	7.43702	6.17314	protein_coding	AT3G54720	Probable glutamate carboxypeptidase 2 [Source:UniProtKB/Swiss-Prot;Acc:Q9M1S8]	Chr3:20254725:20257848:-1	GO:0005886,GO:0006508,GO:0009910,GO:0046872,GO:0004180,GO:0016805,GO:0009640,GO:0009793,GO:0009908,GO:0010305,GO:0048364,GO:0048507,GO:0005515	plasma membrane|proteolysis|negative regulation of flower development|metal ion binding|carboxypeptidase activity|dipeptidase activity|photomorphogenesis|embryo development ending in seed dormancy|flower development|leaf vascular tissue pattern formation|root development|meristem development|protein binding
AT1G64780	76.2088	108.089	44.3287	0.410114	-1.2859	6.8e-08	4.34e-07	Down	2.84072	3.82767	4.26624	1.34097	1.44709	1.54373	protein_coding	AT1G64780	Ammonium transporter 1 member 2 [Source:UniProtKB/Swiss-Prot;Acc:Q9ZPJ8]	Chr1:24060770:24062630:-1
AT3G04070	117.819	184.644	50.995	0.27618	-1.85632	3.42e-20	5.9e-19	Down	7.89809	9.02832	7.31181	2.54168	1.80266	1.79772	protein_coding	AT3G04070	NAC domain containing protein 47 [Source:TAIR;Acc:AT3G04070]	Chr3:1061526:1063103:-1
AT5G56620	8.13827	13.4789	2.79765	0.207558	-2.26841	0.00359943	0.0104037	Down	0.224482	0.252285	0.301614	0	0.131703	0.0335132	protein_coding	AT5G56620	NAC domain containing protein 99 [Source:TAIR;Acc:AT5G56620]	Chr5:22918521:22921139:-1
AT4G08930	247.405	331.342	163.469	0.493355	-1.0193	1.09e-13	1.22e-12	Down	14.2333	14.0091	14.7181	6.77221	8.05295	5.40373	protein_coding	AT4G08930	5'-adenylylsulfate reductase-like 6 [Source:UniProtKB/Swiss-Prot;Acc:Q9ZPE9]	Chr4:5729192:5730850:1	GO:0003756,GO:0005576,GO:0005783,GO:0006457,GO:0016021,GO:0034976,GO:0045454	protein disulfide isomerase activity|extracellular region|endoplasmic reticulum|protein folding|integral component of membrane|response to endoplasmic reticulum stress|cell redox homeostasis
AT3G20250	425.173	618.126	232.22	0.375685	-1.41241	2.6e-34	9.34e-33	Down	8.45229	7.35388	7.8701	3.2395	2.99776	2.47332	protein_coding	AT3G20250	Pumilio homolog 5 [Source:UniProtKB/Swiss-Prot;Acc:Q9LJX4]	Chr3:7058902:7063240:-1
AT1G52080	64.3813	92.2968	36.4657	0.395092	-1.33974	3.16e-07	1.86e-06	Down	2.2193	1.63638	2.10984	0.768593	0.693085	0.879297	protein_coding	AT1G52080	actin binding protein family [Source:TAIR;Acc:AT1G52080]	Chr1:19369131:19372065:1	GO:0003779,GO:0005739,GO:0009658,GO:0009707,GO:0016021	actin binding|mitochondrion|chloroplast organization|chloroplast outer membrane|integral component of membrane
AT1G73910	12.2259	17.3641	7.08784	0.40819	-1.29269	0.0337878	0.0748638	Down	0.360798	0.172288	0.343458	0.337522	0.205307	0	protein_coding	AT1G73910	Actin-related protein 4A [Source:UniProtKB/Swiss-Prot;Acc:Q9C9B2]	Chr1:27789293:27790187:1	GO:0005200,GO:0005737,GO:0006281,GO:0006338,GO:0006355,GO:0031011,GO:0035267	structural constituent of cytoskeleton|cytoplasm|DNA repair|chromatin remodeling|regulation of transcription, DNA-templated|Ino80 complex|NuA4 histone acetyltransferase complex
AT1G67710	26.6004	38.266	14.9347	0.390286	-1.3574	0.00409036	0.0116688	Down	0.567697	1.39959	0.918728	0.447822	0.308013	0.25879	protein_coding	AT1G67710	Two-component response regulator ARR11 [Source:UniProtKB/Swiss-Prot;Acc:Q9FXD6]	Chr1:25376751:25379144:-1	GO:0000156,GO:0000160,GO:0003677,GO:0005634,GO:0006351,GO:0006355,GO:0003700,GO:0009736,GO:0009735,GO:0005515,GO:0010082	phosphorelay response regulator activity|phosphorelay signal transduction system|DNA binding|nucleus|transcription, DNA-templated|regulation of transcription, DNA-templated|transcription factor activity, sequence-specific DNA binding|cytokinin-activated signaling pathway|response to cytokinin|protein binding|regulation of root meristem growth	path:ath04075	Plant hormone signal transduction
AT3G19390	151.472	231.758	71.1861	0.307158	-1.70295	2.74e-21	5.04e-20	Down	6.52139	5.99158	7.20199	1.7927	1.65578	2.2476	protein_coding	AT3G19390	Granulin repeat cysteine protease family protein [Source:TAIR;Acc:AT3G19390]	Chr3:6722989:6725027:1	GO:0005576,GO:0006508,GO:0008234	extracellular region|proteolysis|cysteine-type peptidase activity
AT1G47510	6.63289	13.2658	0	0	#NAME?	0.00258946	0.00774319	Down	0.309252	0.91249	0.272987	0	0	0	protein_coding	AT1G47510	Type I inositol 1,4,5-trisphosphate 5-phosphatase 11 [Source:UniProtKB/Swiss-Prot;Acc:Q5EAF2]	Chr1:17435565:17438396:-1
AT5G15830	12.0623	19.0352	5.08941	0.267368	-1.9031	0.00351834	0.0102004	Down	1.25776	0.886044	2.07787	0.379632	0.369823	0.411522	protein_coding	AT5G15830	basic leucine-zipper 3 [Source:TAIR;Acc:AT5G15830]	Chr5:5168543:5169361:1
AT2G25900	1817.85	2879.44	756.265	0.262643	-1.92882	2.15e-130	7.68e-128	Down	92.3036	96.323	97.1822	23.4897	27.3121	26.096	protein_coding	AT2G25900	Zinc finger CCCH domain-containing protein 23 [Source:UniProtKB/Swiss-Prot;Acc:O82307]	Chr2:11041331:11043209:1	GO:0005634,GO:0046872,GO:0003700,GO:0006355,GO:0003677,GO:0003723,GO:0005737,GO:0003727,GO:0061157	nucleus|metal ion binding|transcription factor activity, sequence-specific DNA binding|regulation of transcription, DNA-templated|DNA binding|RNA binding|cytoplasm|single-stranded RNA binding|mRNA destabilization
AT4G04620	357.255	524.746	189.764	0.36163	-1.46741	1.17e-26	2.91e-25	Down	29.1033	34.0234	37.1695	14.3447	10.4816	12.4539	protein_coding	AT4G04620	Autophagy-related protein 8b [Source:UniProtKB/Swiss-Prot;Acc:Q9XEB5]	Chr4:2328449:2330200:-1	GO:0000421,GO:0005874,GO:0006914,GO:0006995,GO:0008017,GO:0015031,GO:0033110	autophagosome membrane|microtubule|autophagy|cellular response to nitrogen starvation|microtubule binding|protein transport|Cvt vesicle membrane	path:ath04140	Regulation of autophagy
AT2G44910	99.6027	169.437	29.7689	0.175693	-2.50887	2.66e-27	6.91e-26	Down	5.02243	5.65592	4.95677	0.877344	0.699757	1.0309	protein_coding	AT2G44910	Homeobox-leucine zipper protein ATHB-4 [Source:UniProtKB/Swiss-Prot;Acc:P92953]	Chr2:18517887:18519525:-1
AT2G46680	162.152	234.225	90.0788	0.384583	-1.37863	7.52e-16	9.9e-15	Down	6.85496	7.16266	6.6704	3.0633	2.40294	2.53082	protein_coding	AT2G46680	Homeobox-leucine zipper protein ATHB-7 [Source:UniProtKB/Swiss-Prot;Acc:P46897]	Chr2:19165403:19166949:-1
AT1G70920	5.41197	9.86136	0.962589	0.0976121	-3.3568	0.00234644	0.0070912	Down	0.362154	0.239991	0.442476	0.119215	0	0.168649	protein_coding	AT1G70920	Homeobox-leucine zipper protein ATHB-X [Source:UniProtKB/Swiss-Prot;Acc:Q8GXM7]	Chr1:26735956:26738665:1
AT4G13830	2399.01	3216.4	1581.62	0.491737	-1.02404	1.31e-40	6.2e-39	Down	165.191	151.716	160.14	73.5453	81.4586	75.8338	protein_coding	AT4G13830	Chaperone protein dnaJ 20, chloroplastic [Source:UniProtKB/Swiss-Prot;Acc:Q9SDN0]	Chr4:8011424:8012780:1
AT1G22500	52.3748	75.0931	29.6565	0.394929	-1.34033	3.06e-06	1.55e-05	Down	2.68842	2.82827	2.81681	1.20561	1.02935	0.958665	protein_coding	AT1G22500	E3 ubiquitin-protein ligase ATL15 [Source:UniProtKB/Swiss-Prot;Acc:Q9SK92]	Chr1:7949476:7950900:1	GO:0005576,GO:0008270,GO:0016021,GO:0016567,GO:0016874,GO:0004842,GO:0009416,GO:0033591	extracellular region|zinc ion binding|integral component of membrane|protein ubiquitination|ligase activity|ubiquitin-protein transferase activity|response to light stimulus|response to L-ascorbic acid
AT4G40070	19.3319	32.7582	5.90551	0.180276	-2.47172	1.78e-06	9.32e-06	Down	1.56483	1.43024	1.47101	0.398513	0.108974	0.299233	protein_coding	AT4G40070	RING-H2 finger protein ATL32 [Source:UniProtKB/Swiss-Prot;Acc:Q8W571]	Chr4:18576418:18577774:1	GO:0005576,GO:0008270,GO:0016021,GO:0016567	extracellular region|zinc ion binding|integral component of membrane|protein ubiquitination
AT5G35490	9.73944	16.8773	2.60162	0.154149	-2.6976	0.000330913	0.00119687	Down	1.33756	1.95017	2.10317	0.121831	0.148842	0.321112	protein_coding	AT5G35490	mto 1 responding up 1 [Source:TAIR;Acc:AT5G35490]	Chr5:13689817:13690548:1
AT2G47190	5.10855	9.58088	0.636221	0.0664053	-3.91256	0.0012395	0.0039656	Down	0.26093	0.511998	0.484921	0.0420899	0	0	protein_coding	AT2G47190	myb domain protein 2 [Source:TAIR;Acc:AT2G47190]	Chr2:19376202:19377531:1
AT3G15510	44.7143	61.5653	27.8634	0.452583	-1.14374	0.000188759	0.000719617	Down	2.03164	2.18821	1.60218	1.16712	0.91507	0.609301	protein_coding	AT3G15510	NAC domain containing protein 2 [Source:TAIR;Acc:AT3G15510]	Chr3:5243510:5245382:1
AT5G39610	352.095	522.164	182.026	0.348599	-1.52036	5.44e-34	1.92e-32	Down	22.664	21.3616	24.0492	9.50243	7.59399	7.66726	protein_coding	AT5G39610	NAC domain containing protein 6 [Source:TAIR;Acc:AT5G39610]	Chr5:15858400:15859788:-1
AT4G23070	4.4093	7.45639	1.3622	0.182689	-2.45254	0.031219	0.0699647	Down	0.521954	0.428887	0.299534	0.165265	0	0.0728555	protein_coding	AT4G23070	RHOMBOID-like protein 7 [Source:TAIR;Acc:AT4G23070]	Chr4:12090690:12092077:-1
AT1G68870	22.5872	35.5662	9.60831	0.270153	-1.88815	1.59e-05	7.29e-05	Down	1.25632	2.53516	1.9009	0.586095	0.918074	0.397621	protein_coding	AT1G68870	SOB five-like 2 [Source:TAIR;Acc:AT1G68870]	Chr1:25889081:25889734:1
AT2G38120	1905.37	2606.53	1204.2	0.461992	-1.11406	1.38e-08	9.51e-08	Down	92.902	67.6695	83.3396	40.0596	34.6314	38.7095	protein_coding	AT2G38120	Auxin transporter protein 1 [Source:UniProtKB/Swiss-Prot;Acc:Q96247]	Chr2:15972993:15977180:1	GO:0003333,GO:0005215,GO:0005886,GO:0006865,GO:0009723,GO:0009733,GO:0009734,GO:0015171,GO:0015293,GO:0016020,GO:0016021,GO:0009986,GO:0009624,GO:0010328,GO:0009926,GO:0001736,GO:0048765,GO:0005768,GO:0005794,GO:0010311,GO:0010011,GO:0048829,GO:0009958	amino acid transmembrane transport|transporter activity|plasma membrane|amino acid transport|response to ethylene|response to auxin|auxin-activated signaling pathway|amino acid transmembrane transporter activity|symporter activity|membrane|integral component of membrane|cell surface|response to nematode|auxin influx transmembrane transporter activity|auxin polar transport|establishment of planar …	path:ath04075	Plant hormone signal transduction
AT3G10960	20.7951	28.6133	12.9768	0.453525	-1.14075	0.0146153	0.0361563	Down	0.7559	0.767059	0.680385	0.402566	0.216764	0.383478	protein_coding	AT3G10960	Adenine/guanine permease AZG1 [Source:UniProtKB/Swiss-Prot;Acc:Q9SRK7]	Chr3:3424813:3426997:-1	GO:0016020,GO:0016021,GO:0022857,GO:0005215,GO:0005345,GO:0006863,GO:0015853,GO:0015854	membrane|integral component of membrane|transmembrane transporter activity|transporter activity|purine nucleobase transmembrane transporter activity|purine nucleobase transport|adenine transport|guanine transport
AT5G62100	220.038	323.205	116.872	0.361602	-1.46752	1.25e-16	1.76e-15	Down	6.65482	6.12004	7.85351	2.82948	2.1978	2.41914	protein_coding	AT5G62100	BAG family molecular chaperone regulator 2 [Source:UniProtKB/Swiss-Prot;Acc:Q0WPX7]	Chr5:24940396:24941974:1	GO:0005634,GO:0005739,GO:0051087	nucleus|mitochondrion|chaperone binding
AT1G02860	181.548	265.508	97.5875	0.36755	-1.44399	5.6e-19	9.01e-18	Down	9.06192	9.75921	11.3587	3.19648	3.54478	3.77045	protein_coding	AT1G02860	E3 ubiquitin-protein ligase BAH1 [Source:UniProtKB/Swiss-Prot;Acc:Q9SRX9]	Chr1:635144:637262:1
AT1G23730	64.6495	90.3872	38.9119	0.430502	-1.21591	1.19e-05	5.55e-05	Down	3.66091	2.32993	2.71422	1.19822	0.82908	2.22963	protein_coding	AT1G23730	Beta carbonic anhydrase 3 [Source:UniProtKB/Swiss-Prot;Acc:Q9ZUC2]	Chr1:8395557:8398144:1	GO:0004089,GO:0008270,GO:0009507,GO:0015976,GO:0005886,GO:0005829,GO:0016020	carbonate dehydratase activity|zinc ion binding|chloroplast|carbon utilization|plasma membrane|cytosol|membrane	path:ath00910	Nitrogen metabolism
AT1G58180	1617.33	2310.3	924.358	0.400103	-1.32156	1.47e-35	5.56e-34	Down	49.8958	56.006	56.7177	23.7825	21.7305	22.3931	protein_coding	AT1G58180	Beta carbonic anhydrase 6, mitochondrial [Source:UniProtKB/Swiss-Prot;Acc:Q9C6F5]	Chr1:21537770:21539914:-1	GO:0004089,GO:0008270,GO:0009507,GO:0015976,GO:0005739	carbonate dehydratase activity|zinc ion binding|chloroplast|carbon utilization|mitochondrion	path:ath00910	Nitrogen metabolism
AT1G55510	589.586	864.858	314.314	0.363428	-1.46026	3.26e-44	1.75e-42	Down	30.4946	30.5726	34.4134	12.3999	10.0452	11.9697	protein_coding	AT1G55510	2-oxoisovalerate dehydrogenase subunit beta 1, mitochondrial [Source:UniProtKB/Swiss-Prot;Acc:Q9SAV3]	Chr1:20723302:20725668:1	GO:0003863,GO:0005739,GO:0005759,GO:0055114	3-methyl-2-oxobutanoate dehydrogenase (2-methylpropanoyl-transferring) activity|mitochondrion|mitochondrial matrix|oxidation-reduction process	path:ath00640,path:ath00280	Propanoate metabolism|Valine, leucine and isoleucine degradation
AT4G26140	152.951	215.231	90.6717	0.421277	-1.24716	4.89e-13	5.16e-12	Down	2.40055	3.12284	2.51868	0.956638	1.0832	0.989312	protein_coding	AT4G26140	Beta-galactosidase 12 [Source:UniProtKB/Swiss-Prot;Acc:Q9SCV0]	Chr4:13243076:13247926:-1	GO:0004565,GO:0005576,GO:0005773,GO:0005975,GO:0048046,GO:0005618	beta-galactosidase activity|extracellular region|vacuole|carbohydrate metabolic process|apoplast|cell wall
AT5G56870	5200.69	7053.82	3347.55	0.474572	-1.0753	3.98e-29	1.15e-27	Down	135.044	111.97	141.605	63.1419	56.7461	64.2374	protein_coding	AT5G56870	Beta-galactosidase 4 [Source:UniProtKB/Swiss-Prot;Acc:Q9SCV8]	Chr5:23004196:23008649:1	GO:0004565,GO:0005576,GO:0005618,GO:0005773,GO:0005975,GO:0048046	beta-galactosidase activity|extracellular region|cell wall|vacuole|carbohydrate metabolic process|apoplast
AT4G36060	19.1975	26.7402	11.6549	0.435855	-1.19808	0.0140501	0.0349571	Down	1.05329	1.28297	1.34244	0.490843	0.527204	0.901706	protein_coding	AT4G36060	Transcription factor bHLH11 [Source:UniProtKB/Swiss-Prot;Acc:Q8W2F2]	Chr4:17055321:17056704:1
AT5G51790	134.342	201.378	67.3066	0.33423	-1.58109	3.57e-17	5.16e-16	Down	8.78712	11.612	8.63838	2.6714	3.79751	2.78613	protein_coding	AT5G51790	Transcription factor bHLH120 [Source:UniProtKB/Swiss-Prot;Acc:Q9FLI0]	Chr5:21039762:21040594:1	GO:0003677,GO:0005634,GO:0006351,GO:0046983,GO:0003700,GO:0006355	DNA binding|nucleus|transcription, DNA-templated|protein dimerization activity|transcription factor activity, sequence-specific DNA binding|regulation of transcription, DNA-templated
AT2G42280	350.504	502.548	198.459	0.394906	-1.34042	1.1e-27	2.9e-26	Down	12.6878	11.9998	12.3155	4.97766	5.28087	3.38937	protein_coding	AT2G42280	Transcription factor bHLH130 [Source:UniProtKB/Swiss-Prot;Acc:Q66GR3]	Chr2:17611185:17613519:-1
AT1G09250	540.804	743.542	338.066	0.454669	-1.13711	3.59e-27	9.2e-26	Down	34.4114	35.1518	38.9155	16.2105	16.189	17.246	protein_coding	AT1G09250	Transcription factor bHLH149 [Source:UniProtKB/Swiss-Prot;Acc:O80482]	Chr1:2989378:2990357:1
AT5G51780	39.3011	54.5339	24.0684	0.441347	-1.18001	0.00031991	0.00116162	Down	2.81196	1.84397	3.401	0.926693	1.13958	0.793624	protein_coding	AT5G51780	Transcription factor bHLH36 [Source:UniProtKB/Swiss-Prot;Acc:Q9FLI1]	Chr5:21034823:21036773:1	GO:0003677,GO:0005634,GO:0006351,GO:0046983,GO:0003700,GO:0006355	DNA binding|nucleus|transcription, DNA-templated|protein dimerization activity|transcription factor activity, sequence-specific DNA binding|regulation of transcription, DNA-templated
AT3G07340	101.716	146.81	56.6223	0.385684	-1.37451	8.1e-11	7.08e-10	Down	3.81191	3.86551	4.84371	1.9474	1.28863	1.59501	protein_coding	AT3G07340	Transcription factor bHLH62 [Source:UniProtKB/Swiss-Prot;Acc:Q9SRT2]	Chr3:2340899:2343470:-1
AT3G21330	774.84	1217.75	331.933	0.272579	-1.87525	5.56e-29	1.59e-27	Down	34.5289	28.0652	33.1157	8.70744	9.16959	8.16031	protein_coding	AT3G21330	Transcription factor bHLH87 [Source:UniProtKB/Swiss-Prot;Acc:Q8S3D2]	Chr3:7507240:7509175:1	GO:0003677,GO:0003700,GO:0005634,GO:0006351,GO:0046983,GO:0006355	DNA binding|transcription factor activity, sequence-specific DNA binding|nucleus|transcription, DNA-templated|protein dimerization activity|regulation of transcription, DNA-templated
AT5G08130	1161.62	1553.11	770.135	0.495868	-1.01197	6.53e-33	2.23e-31	Down	22.7852	21.1907	20.2385	10.8686	10.5778	11.0024	protein_coding	AT5G08130	Transcription factor BIM1 [Source:UniProtKB/Swiss-Prot;Acc:Q9LEZ3]	Chr5:2606200:2610250:-1	GO:0003677,GO:0005634,GO:0006351,GO:0006355,GO:0046983,GO:0003700,GO:0005515,GO:0009742,GO:1902448	DNA binding|nucleus|transcription, DNA-templated|regulation of transcription, DNA-templated|protein dimerization activity|transcription factor activity, sequence-specific DNA binding|protein binding|brassinosteroid mediated signaling pathway|positive regulation of shade avoidance
AT1G75410	577.476	770.733	384.22	0.498512	-1.0043	2.39e-22	4.73e-21	Down	14.8908	15.9529	16.2489	7.792	7.62381	8.13075	protein_coding	AT1G75410	BEL1-like homeodomain protein 3 [Source:UniProtKB/Swiss-Prot;Acc:Q9FWS9]	Chr1:28299792:28302603:-1	GO:0003677,GO:0005634,GO:0006351,GO:0006355,GO:0003700,GO:0005515,GO:0048510	DNA binding|nucleus|transcription, DNA-templated|regulation of transcription, DNA-templated|transcription factor activity, sequence-specific DNA binding|protein binding|regulation of timing of transition from vegetative to reproductive phase
AT3G12920	334.743	481.068	188.418	0.391666	-1.3523	6.85e-27	1.73e-25	Down	13.1899	12.6856	15.1629	5.17797	4.78327	5.83418	protein_coding	AT3G12920	Probable BOI-related E3 ubiquitin-protein ligase 3 [Source:UniProtKB/Swiss-Prot;Acc:Q9LDD1]	Chr3:4121883:4123508:-1	GO:0004842,GO:0005737,GO:0006952,GO:0008270,GO:0016567,GO:0016874,GO:0031347,GO:0043161,GO:0005634,GO:0043067	ubiquitin-protein transferase activity|cytoplasm|defense response|zinc ion binding|protein ubiquitination|ligase activity|regulation of defense response|proteasome-mediated ubiquitin-dependent protein catabolic process|nucleus|regulation of programmed cell death
AT3G61460	696.153	949.706	442.601	0.46604	-1.10147	7.32e-30	2.19e-28	Down	81.5929	84.9951	82.6393	38.9733	42.2012	41.0895	protein_coding	AT3G61460	brassinosteroid-responsive RING-H2 [Source:TAIR;Acc:AT3G61460]	Chr3:22741511:22742284:-1	GO:0005634,GO:0008270,GO:0016021,GO:0009741,GO:0010200	nucleus|zinc ion binding|integral component of membrane|response to brassinosteroid|response to chitin
AT1G31880	104.818	140.451	69.1863	0.492602	-1.02151	4.24e-07	2.44e-06	Down	4.02608	3.49386	4.14446	1.4674	2.11953	2.32563	protein_coding	AT1G31880	Protein BREVIS RADIX [Source:UniProtKB/Swiss-Prot;Acc:Q17TI5]	Chr1:11445490:11450189:1	GO:0005634,GO:0005886,GO:0015250,GO:0048364,GO:0042802,GO:0009734,GO:0009736,GO:0048527,GO:0009737	nucleus|plasma membrane|water channel activity|root development|identical protein binding|auxin-activated signaling pathway|cytokinin-activated signaling pathway|lateral root development|response to abscisic acid
AT1G62710	23.2002	34.2401	12.1604	0.355151	-1.4935	0.00901317	0.0235996	Down	0.409428	0.87398	0.688201	0.248629	0.371317	0.287853	protein_coding	AT1G62710	Vacuolar-processing enzyme beta-isozyme [Source:UniProtKB/Swiss-Prot;Acc:Q39044]	Chr1:23223874:23226916:-1
AT5G49360	13360.8	19366	7355.74	0.379828	-1.39658	3.65e-52	2.58e-50	Down	343.319	309.653	317.483	131.528	112.595	124.057	protein_coding	AT5G49360	Beta-D-xylosidase 1 [Source:UniProtKB/Swiss-Prot;Acc:Q9FGY1]	Chr5:20011879:20016742:-1	GO:0004553,GO:0005576,GO:0005578,GO:0009044,GO:0031222,GO:0045493,GO:0009505,GO:0048046,GO:0010214,GO:0046556	hydrolase activity, hydrolyzing O-glycosyl compounds|extracellular region|proteinaceous extracellular matrix|xylan 1,4-beta-xylosidase activity|arabinan catabolic process|xylan catabolic process|plant-type cell wall|apoplast|seed coat development|alpha-L-arabinofuranosidase activity
AT2G42380	834.655	1118.51	550.796	0.492436	-1.02199	9.75e-29	2.76e-27	Down	42.5041	40.8353	40.3842	19.6988	19.9563	20.5051	protein_coding	AT2G42380	Basic leucine zipper 34 [Source:UniProtKB/Swiss-Prot;Acc:F4IN23]	Chr2:17646900:17648945:-1	GO:0003677,GO:0005634,GO:0006351,GO:0043565,GO:0003700,GO:0005515,GO:0045893,GO:0009555	DNA binding|nucleus|transcription, DNA-templated|sequence-specific DNA binding|transcription factor activity, sequence-specific DNA binding|protein binding|positive regulation of transcription, DNA-templated|pollen development
AT3G58120	1596.79	2270.88	922.698	0.406317	-1.29932	2.35e-59	2.11e-57	Down	82.2528	78.725	78.5654	35.1729	30.2176	34.1063	protein_coding	AT3G58120	Basic leucine zipper 61 [Source:UniProtKB/Swiss-Prot;Acc:Q9M2K4]	Chr3:21520974:21523327:-1	GO:0005634,GO:0006351,GO:0043565,GO:0003700,GO:0003677,GO:0005515,GO:0045893	nucleus|transcription, DNA-templated|sequence-specific DNA binding|transcription factor activity, sequence-specific DNA binding|DNA binding|protein binding|positive regulation of transcription, DNA-templated
AT4G37980	677.022	995.211	358.833	0.36056	-1.47169	2.17e-49	1.39e-47	Down	25.0558	23.6835	28.7676	9.08044	8.44893	9.34612	protein_coding	AT4G37980	Cinnamyl alcohol dehydrogenase 7 [Source:UniProtKB/Swiss-Prot;Acc:Q02971]	Chr4:17852441:17854500:1			path:ath00940	Phenylpropanoid biosynthesis
AT1G06450	35.5326	48.6602	22.4049	0.460436	-1.11893	0.000864907	0.00287127	Down	2.62263	2.1155	1.86457	0.910494	1.33708	0.866691	protein_coding	AT1G06450	Probable CCR4-associated factor 1 homolog 1 [Source:UniProtKB/Swiss-Prot;Acc:Q9SHJ0]	Chr1:1965840:1967219:1	GO:0003723,GO:0004535,GO:0004540,GO:0005634,GO:0005737,GO:0006351,GO:0006355,GO:0009451,GO:0046872	RNA binding|poly(A)-specific ribonuclease activity|ribonuclease activity|nucleus|cytoplasm|transcription, DNA-templated|regulation of transcription, DNA-templated|RNA modification|metal ion binding	path:ath03018	RNA degradation
AT1G20630	1618.56	2200.57	1036.56	0.471044	-1.08607	1.35e-43	7.11e-42	Down	55.1297	50.0335	52.8455	24.2159	25.7429	25.3744	protein_coding	AT1G20630	Catalase-1 [Source:UniProtKB/Swiss-Prot;Acc:Q96528]	Chr1:7146636:7149977:1	GO:0004096,GO:0005634,GO:0020037,GO:0055114,GO:0009941,GO:0005777,GO:0005515,GO:0005739,GO:0006995,GO:0009970,GO:0016036,GO:0009416,GO:0022626,GO:0005618,GO:0046686,GO:0009737,GO:0042542,GO:0050897,GO:0005829,GO:0042744,GO:0098869	catalase activity|nucleus|heme binding|oxidation-reduction process|chloroplast envelope|peroxisome|protein binding|mitochondrion|cellular response to nitrogen starvation|cellular response to sulfate starvation|cellular response to phosphate starvation|response to light stimulus|cytosolic ribosome|cell wall|response to cadmium ion|response to abscisic acid|response to hydrogen peroxide|cobalt ion …	path:ath01200,path:ath00630,path:ath00380,path:ath04146	Carbon metabolism|Glyoxylate and dicarboxylate metabolism|Tryptophan metabolism|Peroxisome
AT3G51860	131.056	178.176	83.9357	0.471082	-1.08595	2.63e-09	1.96e-08	Down	5.80931	5.07	5.29882	2.36864	2.85779	2.01236	protein_coding	AT3G51860	Vacuolar cation/proton exchanger 3 [Source:UniProtKB/Swiss-Prot;Acc:Q93Z81]	Chr3:19239427:19242913:1	GO:0006812,GO:0015368,GO:0015491,GO:0016021,GO:0009705,GO:0015369,GO:0005773,GO:0005774,GO:0006793,GO:0006814,GO:0006874,GO:0006882,GO:0010351,GO:0030026,GO:0051592,GO:0009624,GO:0005515,GO:0055062	cation transport|calcium:cation antiporter activity|cation:cation antiporter activity|integral component of membrane|plant-type vacuole membrane|calcium:proton antiporter activity|vacuole|vacuolar membrane|phosphorus metabolic process|sodium ion transport|cellular calcium ion homeostasis|cellular zinc ion homeostasis|lithium ion transport|cellular manganese ion homeostasis|response to calcium ion…
AT4G25800	48.5881	69.5743	27.602	0.396728	-1.33378	1.35e-05	6.26e-05	Down	1.4854	1.22301	1.2535	0.668416	0.296962	0.527887	protein_coding	AT4G25800	Calmodulin-binding protein 60 D [Source:UniProtKB/Swiss-Prot;Acc:Q0WVV6]	Chr4:13124898:13127953:1	GO:0005634,GO:0006950,GO:0005516	nucleus|response to stress|calmodulin binding
AT5G17860	237.858	318.298	157.418	0.494562	-1.01578	1.18e-12	1.21e-11	Down	12.8363	10.4432	11.5745	6.4164	5.49399	5.43631	protein_coding	AT5G17860	Cation/calcium exchanger 1 [Source:UniProtKB/Swiss-Prot;Acc:Q9FKP1]	Chr5:5902394:5904380:-1
AT4G30140	91.325	148.731	33.9194	0.228059	-2.13252	1.52e-19	2.53e-18	Down	6.26937	5.3391	6.50039	0.780342	2.11981	1.26429	protein_coding	AT4G30140	GDSL esterase/lipase At4g30140 [Source:UniProtKB/Swiss-Prot;Acc:Q9SZW7]	Chr4:14738387:14740676:-1	GO:0005576,GO:0016042,GO:0052689,GO:0005615,GO:0050525,GO:0090406	extracellular region|lipid catabolic process|carboxylic ester hydrolase activity|extracellular space|cutinase activity|pollen tube
AT5G44030	277.406	395.198	159.615	0.403887	-1.30798	1.4e-21	2.64e-20	Down	6.05449	5.4976	6.23132	2.36611	2.16893	2.65589	protein_coding	AT5G44030	Cellulose synthase A catalytic subunit 4 [UDP-forming] [Source:UniProtKB/Swiss-Prot;Acc:Q84JA6]	Chr5:17714645:17719723:1	GO:0005886,GO:0016021,GO:0016757,GO:0016759,GO:0016760,GO:0046872,GO:0009834,GO:0030244,GO:0009863,GO:0009867,GO:0009873,GO:0042742,GO:0050832,GO:0005515,GO:0052386,GO:0009832	plasma membrane|integral component of membrane|transferase activity, transferring glycosyl groups|cellulose synthase activity|cellulose synthase (UDP-forming) activity|metal ion binding|plant-type secondary cell wall biogenesis|cellulose biosynthetic process|salicylic acid mediated signaling pathway|jasmonic acid mediated signaling pathway|ethylene-activated signaling pathway|defense response to …
AT5G17420	149.498	215.754	83.242	0.385818	-1.37401	0.000173115	0.000664669	Down	3.66448	2.04465	2.48636	1.10801	1.01826	1.04205	protein_coding	AT5G17420	Cellulose synthase A catalytic subunit 7 [UDP-forming] [Source:UniProtKB/Swiss-Prot;Acc:Q9SWW6]	Chr5:5736630:5741465:-1
AT4G27430	1996.38	2712.66	1280.09	0.471896	-1.08346	1.14e-46	6.71e-45	Down	26.8616	25.2752	26.7027	12.6563	12.707	12.0326	protein_coding	AT4G27430	COP1-interacting protein 7 [Source:TAIR;Acc:AT4G27430]	Chr4:13718679:13723324:1	GO:0005794,GO:0005886,GO:0005634,GO:0009416,GO:0009718,GO:0015995,GO:0045893	Golgi apparatus|plasma membrane|nucleus|response to light stimulus|anthocyanin-containing compound biosynthetic process|chlorophyll biosynthetic process|positive regulation of transcription, DNA-templated
AT4G18700	1446	1956.56	935.438	0.478102	-1.06461	9.26e-40	4.24e-38	Down	49.3928	49.8649	51.0025	23.6674	23.3584	23.6517	protein_coding	AT4G18700	CBL-interacting serine/threonine-protein kinase 12 [Source:UniProtKB/Swiss-Prot;Acc:Q9SN43]	Chr4:10288798:10290850:-1	GO:0004674,GO:0005524,GO:0005886,GO:0006468,GO:0007165,GO:0016301,GO:0005515	protein serine/threonine kinase activity|ATP binding|plasma membrane|protein phosphorylation|signal transduction|kinase activity|protein binding
AT5G45810	1.78762	3.57525	0	0	#NAME?	0.0378693	0.0824959	Down	0.153128	0.0763949	0.0656263	0	0	0	protein_coding	AT5G45810	CBL-interacting serine/threonine-protein kinase 19 [Source:UniProtKB/Swiss-Prot;Acc:Q9FJ55]	Chr5:18584942:18586393:1	GO:0004674,GO:0005524,GO:0005886,GO:0006468,GO:0007165,GO:0016301,GO:0016310	protein serine/threonine kinase activity|ATP binding|plasma membrane|protein phosphorylation|signal transduction|kinase activity|phosphorylation
AT1G75450	82.3421	130.199	34.4852	0.264865	-1.91667	7.51e-16	9.9e-15	Down	2.14735	1.83427	1.78663	0.620359	0.563387	0.404668	protein_coding	AT1G75450	Cytokinin dehydrogenase 5 [Source:UniProtKB/Swiss-Prot;Acc:Q67YU0]	Chr1:28314458:28318375:-1	GO:0005576,GO:0005615,GO:0009690,GO:0009823,GO:0016614,GO:0019139,GO:0050660,GO:0055114	extracellular region|extracellular space|cytokinin metabolic process|cytokinin catabolic process|oxidoreductase activity, acting on CH-OH group of donors|cytokinin dehydrogenase activity|flavin adenine dinucleotide binding|oxidation-reduction process	path:ath00908	Zeatin biosynthesis
AT5G51070	4571.57	6593.69	2549.46	0.386652	-1.37089	1.36e-83	2.08e-81	Down	103.797	90.8643	102.245	39.4964	38.5937	37.6805	protein_coding	AT5G51070	Chaperone protein ClpD, chloroplastic [Source:UniProtKB/Swiss-Prot;Acc:P42762]	Chr5:20764315:20768681:1
AT4G26470	30.7994	48.492	13.1068	0.270288	-1.88743	1.18e-06	6.39e-06	Down	1.22712	1.36628	1.24367	0.387653	0.237054	0.264493	protein_coding	AT4G26470	Probable calcium-binding protein CML21 [Source:UniProtKB/Swiss-Prot;Acc:Q52K82]	Chr4:13371066:13372460:1	GO:0005509,GO:0005634,GO:0005737	calcium ion binding|nucleus|cytoplasm	path:ath04626	Plant-pathogen interaction
AT3G29810	127.365	174.135	80.5947	0.462829	-1.11145	2.94e-09	2.19e-08	Down	6.11379	5.38371	6.32581	3.15243	2.61518	2.55497	protein_coding	AT3G29810	COBRA-like protein 2 [Source:UniProtKB/Swiss-Prot;Acc:Q8L8Q7]	Chr3:11728113:11730239:1
AT5G15630	53.5365	79.8092	27.2638	0.341613	-1.54957	1.01e-07	6.27e-07	Down	2.8542	2.98235	2.40691	0.529922	0.877818	1.57284	protein_coding	AT5G15630	COBRA-like protein 4 [Source:UniProtKB/Swiss-Prot;Acc:Q9LFW3]	Chr5:5084704:5086792:1
AT5G64930	225.233	308.742	141.723	0.459032	-1.12333	7.59e-15	9.32e-14	Down	9.96303	10.5156	10.257	4.44508	5.22787	4.09822	protein_coding	AT5G64930	Protein CPR-5 [Source:UniProtKB/Swiss-Prot;Acc:Q9LV85]	Chr5:25945712:25948341:-1	GO:0003674,GO:0009507,GO:0016021,GO:0009627,GO:0006952,GO:0009626,GO:0009868,GO:0051707,GO:0005634,GO:0010150,GO:0016020,GO:0010182,GO:0048573,GO:0010090	molecular_function|chloroplast|integral component of membrane|systemic acquired resistance|defense response|plant-type hypersensitive response|jasmonic acid and ethylene-dependent systemic resistance, jasmonic acid mediated signaling pathway|response to other organism|nucleus|leaf senescence|membrane|sugar mediated signaling pathway|photoperiodism, flowering|trichome morphogenesis
AT5G58940	64.702	88.7139	40.6902	0.458668	-1.12448	1.93e-05	8.72e-05	Down	1.87081	2.33877	2.1328	0.997335	0.88646	1.25212	protein_coding	AT5G58940	Calmodulin-binding receptor-like cytoplasmic kinase 1 [Source:UniProtKB/Swiss-Prot;Acc:Q9FIL7]	Chr5:23798562:23800823:1	GO:0005524,GO:0005737,GO:0005886,GO:0006468,GO:0016301,GO:0004674,GO:0004683,GO:0005516,GO:0009409,GO:0009651,GO:0009737,GO:0042542	ATP binding|cytoplasm|plasma membrane|protein phosphorylation|kinase activity|protein serine/threonine kinase activity|calmodulin-dependent protein kinase activity|calmodulin binding|response to cold|response to salt stress|response to abscisic acid|response to hydrogen peroxide
AT2G46310	163.134	225.688	100.58	0.44566	-1.16598	1.67e-12	1.7e-11	Down	7.5863	9.23065	9.31692	3.32496	4.68102	3.70901	protein_coding	AT2G46310	Ethylene-responsive transcription factor CRF5 [Source:UniProtKB/Swiss-Prot;Acc:O82339]	Chr2:19011503:19012857:1	GO:0003677,GO:0003700,GO:0005634,GO:0005737,GO:0006351,GO:0006355,GO:0009736,GO:0009873,GO:0009793,GO:0042991,GO:0048366,GO:0048825,GO:0005515	DNA binding|transcription factor activity, sequence-specific DNA binding|nucleus|cytoplasm|transcription, DNA-templated|regulation of transcription, DNA-templated|cytokinin-activated signaling pathway|ethylene-activated signaling pathway|embryo development ending in seed dormancy|transcription factor import into nucleus|leaf development|cotyledon development|protein binding
AT3G45860	9.74356	16.5096	2.97753	0.180351	-2.47112	0.000854558	0.00283985	Down	0.434013	0.482478	0.313682	0.111926	0.0342875	0.0524495	protein_coding	AT3G45860	Cysteine-rich receptor-like protein kinase 4 [Source:UniProtKB/Swiss-Prot;Acc:Q9LZU4]	Chr3:16863401:16866041:-1	GO:0004674,GO:0005524,GO:0005576,GO:0005886,GO:0006468,GO:0009506,GO:0016021,GO:0016301,GO:0006952,GO:0009751,GO:0012501,GO:0042742	protein serine/threonine kinase activity|ATP binding|extracellular region|plasma membrane|protein phosphorylation|plasmodesma|integral component of membrane|kinase activity|defense response|response to salicylic acid|programmed cell death|defense response to bacterium
AT4G00970	290.143	408.019	172.268	0.422205	-1.24398	8.12e-21	1.45e-19	Down	8.429	6.98177	7.503	3.21658	3.57302	3.19511	protein_coding	AT4G00970	Cysteine-rich receptor-like protein kinase 41 [Source:UniProtKB/Swiss-Prot;Acc:O23081]	Chr4:418437:421694:1	GO:0004672,GO:0004674,GO:0005524,GO:0005886,GO:0006468,GO:0006952,GO:0009506,GO:0009507,GO:0016021	protein kinase activity|protein serine/threonine kinase activity|ATP binding|plasma membrane|protein phosphorylation|defense response|plasmodesma|chloroplast|integral component of membrane
AT1G70690	62.5701	84.7409	40.3993	0.47674	-1.06873	2.57e-05	0.000113804	Down	3.64816	2.74138	3.39215	1.82489	1.92913	0.982075	protein_coding	AT1G70690	Cysteine-rich repeat secretory protein 2 [Source:UniProtKB/Swiss-Prot;Acc:Q8GUJ2]	Chr1:26652013:26653643:1
AT1G20160	50.455	86.1459	14.7641	0.171385	-2.54469	8.91e-16	1.17e-14	Down	1.71581	1.79702	1.64977	0.406765	0.273047	0.118931	protein_coding	AT1G20160	CO(2)-response secreted protease [Source:UniProtKB/Swiss-Prot;Acc:Q9LNU1]	Chr1:6990784:6993972:-1
AT3G16920	104.957	144.932	64.9822	0.448362	-1.15726	2.52e-08	1.68e-07	Down	7.87865	6.46224	6.03811	3.41564	2.63583	2.96895	protein_coding	AT3G16920	chitinase-like protein 2 [Source:TAIR;Acc:AT3G16920]	Chr3:5776486:5777889:-1	GO:0004568,GO:0005576,GO:0009408,GO:0009651,GO:0009809,GO:0005886	chitinase activity|extracellular region|response to heat|response to salt stress|lignin biosynthetic process|plasma membrane
AT1G68530	3682.22	5115.01	2249.44	0.439773	-1.18517	2.53e-23	5.31e-22	Down	131.068	109.287	126.219	52.5271	51.4311	56.4888	protein_coding	AT1G68530	3-ketoacyl-CoA synthase 6 [Source:UniProtKB/Swiss-Prot;Acc:Q9XF43]	Chr1:25712588:25714807:-1			path:ath00062	Fatty acid elongation
AT2G45600	152.561	210.92	94.2014	0.446621	-1.16288	2.24e-11	2.06e-10	Down	9.29784	7.58128	8.69964	3.32512	3.71246	4.48902	protein_coding	AT2G45600	Probable carboxylesterase 8 [Source:UniProtKB/Swiss-Prot;Acc:O64640]	Chr2:18789588:18790952:1	GO:0005634,GO:0008152,GO:0052689	nucleus|metabolic process|carboxylic ester hydrolase activity
AT2G44740	46.9968	71.2457	22.7478	0.319287	-1.64708	4.79e-08	3.11e-07	Down	4.82696	5.82133	4.75703	1.60843	2.06817	1.25878	protein_coding	AT2G44740	Cyclin-U4-1 [Source:UniProtKB/Swiss-Prot;Acc:O80513]	Chr2:18441989:18443399:-1
AT3G48310	226.817	315.877	137.756	0.436107	-1.19724	3.64e-09	2.67e-08	Down	8.11858	8.43695	10.9572	3.67941	4.17228	3.99609	protein_coding	AT3G48310	Cytochrome P450 71A22 [Source:UniProtKB/Swiss-Prot;Acc:Q9STL1]	Chr3:17888101:17889814:1	GO:0005506,GO:0016020,GO:0016021,GO:0016709,GO:0019825,GO:0020037,GO:0044550,GO:0055114	iron ion binding|membrane|integral component of membrane|oxidoreductase activity, acting on paired donors, with incorporation or reduction of molecular oxygen, NAD(P)H as one donor, and incorporation of one atom of oxygen|oxygen binding|heme binding|secondary metabolite biosynthetic process|oxidation-reduction process
AT3G26210	86.8026	116.755	56.8503	0.48692	-1.03824	0.0158487	0.0387658	Down	4.64268	2.60122	2.84089	2.11375	1.07309	1.79308	protein_coding	AT3G26210	Cytochrome P450 71B23 [Source:UniProtKB/Swiss-Prot;Acc:Q9LTM0]	Chr3:9593132:9595243:-1	GO:0005506,GO:0016020,GO:0016021,GO:0016709,GO:0019825,GO:0020037,GO:0044550,GO:0055114,GO:0098542	iron ion binding|membrane|integral component of membrane|oxidoreductase activity, acting on paired donors, with incorporation or reduction of molecular oxygen, NAD(P)H as one donor, and incorporation of one atom of oxygen|oxygen binding|heme binding|secondary metabolite biosynthetic process|oxidation-reduction process|defense response to other organism
AT3G26220	217.354	301.531	133.178	0.441674	-1.17895	3.02e-15	3.82e-14	Down	9.98245	8.34631	7.81032	3.32806	3.85654	4.27786	protein_coding	AT3G26220	Cytochrome P450 71B3 [Source:UniProtKB/Swiss-Prot;Acc:O65785]	Chr3:9596077:9597833:-1	GO:0005506,GO:0016020,GO:0016021,GO:0016709,GO:0019825,GO:0020037,GO:0044550,GO:0055114,GO:0098542	iron ion binding|membrane|integral component of membrane|oxidoreductase activity, acting on paired donors, with incorporation or reduction of molecular oxygen, NAD(P)H as one donor, and incorporation of one atom of oxygen|oxygen binding|heme binding|secondary metabolite biosynthetic process|oxidation-reduction process|defense response to other organism	path:ath00903,path:ath00945	Limonene and pinene degradation|Stilbenoid, diarylheptanoid and gingerol biosynthesis
AT2G26710	193.122	299.927	86.3175	0.287795	-1.79689	1.21e-28	3.39e-27	Down	9.15384	7.56518	7.43776	2.42677	2.48495	1.99496	protein_coding	AT2G26710	Cytochrome P450 734A1 [Source:UniProtKB/Swiss-Prot;Acc:O48786]	Chr2:11380492:11383612:1			path:ath00905	Brassinosteroid biosynthesis
AT1G74110	2.11876	4.23752	0	0	#NAME?	0.0192392	0.0459478	Down	0.194312	0.0959913	0.0305066	0	0	0	protein_coding	AT1G74110	cytochrome P450, family 78, subfamily A, polypeptide 10 [Source:TAIR;Acc:AT1G74110]	Chr1:27866667:27868368:-1	GO:0005506,GO:0009507,GO:0016020,GO:0016021,GO:0016709,GO:0019825,GO:0020037,GO:0044550,GO:0055114	iron ion binding|chloroplast|membrane|integral component of membrane|oxidoreductase activity, acting on paired donors, with incorporation or reduction of molecular oxygen, NAD(P)H as one donor, and incorporation of one atom of oxygen|oxygen binding|heme binding|secondary metabolite biosynthetic process|oxidation-reduction process
AT4G37370	123.18	166.489	79.8702	0.479733	-1.0597	1.67e-05	7.63e-05	Down	5.81983	4.07998	5.5596	3.26521	1.64612	2.33635	protein_coding	AT4G37370	cytochrome P450, family 81, subfamily D, polypeptide 8 [Source:TAIR;Acc:AT4G37370]	Chr4:17569828:17571704:-1	GO:0005506,GO:0005576,GO:0016021,GO:0016709,GO:0019825,GO:0020037,GO:0042343,GO:0044550,GO:0055114,GO:0098542,GO:0005783,GO:0005886,GO:0080167	iron ion binding|extracellular region|integral component of membrane|oxidoreductase activity, acting on paired donors, with incorporation or reduction of molecular oxygen, NAD(P)H as one donor, and incorporation of one atom of oxygen|oxygen binding|heme binding|indole glucosinolate metabolic process|secondary metabolite biosynthetic process|oxidation-reduction process|defense response to other or…	path:ath00903,path:ath00945	Limonene and pinene degradation|Stilbenoid, diarylheptanoid and gingerol biosynthesis
AT3G30180	251.303	395.101	107.505	0.272094	-1.87782	5.69e-38	2.42e-36	Down	9.18888	9.48549	11.8794	2.11019	2.61999	3.13835	protein_coding	AT3G30180	Cytochrome P450 85A2 [Source:UniProtKB/Swiss-Prot;Acc:Q940V4]	Chr3:11810737:11813765:1			path:ath00905	Brassinosteroid biosynthesis
AT5G05690	5112.7	7417.98	2807.42	0.378462	-1.40178	6.22e-95	1.23e-92	Down	217.089	211.781	202.223	79.6901	80.9383	76.7482	protein_coding	AT5G05690	Cytochrome P450 90A1 [Source:UniProtKB/Swiss-Prot;Acc:Q42569]	Chr5:1702688:1706787:-1			path:ath00905	Brassinosteroid biosynthesis
AT5G60850	780.15	1209.92	350.384	0.289594	-1.7879	3.14e-71	3.78e-69	Down	50.7101	57.5636	58.556	16.0558	17.2772	14.7127	protein_coding	AT5G60850	Dof zinc finger protein DOF5.4 [Source:UniProtKB/Swiss-Prot;Acc:Q8LDR0]	Chr5:24480449:24481873:1
AT5G65590	96.4062	142.806	50.0059	0.350165	-1.51389	1.5e-12	1.53e-11	Down	7.22747	5.96482	5.75839	2.21901	2.81922	1.79953	protein_coding	AT5G65590	Dof zinc finger protein DOF5.7 [Source:UniProtKB/Swiss-Prot;Acc:Q9LSL6]	Chr5:26211746:26213136:-1
AT2G30580	168.593	233.577	103.608	0.443572	-1.17276	1.3e-12	1.33e-11	Down	4.86695	4.46877	4.66469	1.86873	2.11117	1.91139	protein_coding	AT2G30580	E3 ubiquitin protein ligase DRIP2 [Source:UniProtKB/Swiss-Prot;Acc:Q94AY3]	Chr2:13026000:13030661:1	GO:0005634,GO:0008270,GO:0016874,GO:0004842,GO:0005515,GO:0009414,GO:0016567,GO:0051865	nucleus|zinc ion binding|ligase activity|ubiquitin-protein transferase activity|protein binding|response to water deprivation|protein ubiquitination|protein autoubiquitination
AT4G18550	5.82854	9.78144	1.87564	0.191754	-2.38267	0.0319732	0.0714437	Down	0.114131	0.219859	0.502655	0.0363552	0	0.178344	protein_coding	AT4G18550	Phospholipase A1-IIgamma [Source:UniProtKB/Swiss-Prot;Acc:O49523]	Chr4:10224921:10226862:-1	GO:0004806,GO:0006629,GO:0005737,GO:0008970,GO:0010187,GO:0019915,GO:0046340,GO:0047372,GO:0052651	triglyceride lipase activity|lipid metabolic process|cytoplasm|phosphatidylcholine 1-acylhydrolase activity|negative regulation of seed germination|lipid storage|diacylglycerol catabolic process|acylglycerol lipase activity|monoacylglycerol catabolic process
AT5G23770	31.0275	41.4115	20.6435	0.498496	-1.00435	0.00517566	0.0144104	Down	0.669829	0.461436	0.832198	0.114497	0.25175	0.12657	protein_coding	AT5G23770	DOMAIN OF UNKNOWN FUNCTION 724 8 [Source:TAIR;Acc:AT5G23770]	Chr5:8014381:8016913:-1	GO:0005634	nucleus
AT1G67265	71.8485	103.821	39.8755	0.384078	-1.38053	2.01e-08	1.36e-07	Down	11.7229	13.1869	16.4942	4.68595	5.09288	5.13089	protein_coding	AT1G67265	ROTUNDIFOLIA like 21 [Source:TAIR;Acc:AT1G67265]	Chr1:25175558:25176202:-1
AT2G01860	270.484	387.168	153.801	0.397246	-1.3319	4.68e-12	4.6e-11	Down	13.6798	10.8174	12.5288	5.28578	3.91745	5.32126	protein_coding	AT2G01860	Pentatricopeptide repeat-containing protein At2g01860 [Source:UniProtKB/Swiss-Prot;Acc:Q5XET4]	Chr2:388055:389918:1	GO:0003674,GO:0005739,GO:0008150	molecular_function|mitochondrion|biological_process
AT1G11190	5.23027	8.44561	2.01494	0.238578	-2.06747	0.041687	0.0896833	Down	0.279263	0.275285	0.0355051	0.0386442	0.0471677	0.0350533	protein_coding	AT1G11190	Endonuclease 1 [Source:UniProtKB/Swiss-Prot;Acc:Q9SXA6]	Chr1:3750066:3752780:-1
AT1G36060	1485.03	2401.45	568.618	0.236781	-2.07837	3.19e-72	3.96e-70	Down	82.3639	98.2948	89.8808	23.4414	19.5667	22.2081	protein_coding	AT1G36060	Ethylene-responsive transcription factor ERF055 [Source:UniProtKB/Swiss-Prot;Acc:Q9SKW5]	Chr1:13454496:13456331:-1
AT5G61590	673.785	908.193	439.376	0.483792	-1.04754	1.22e-12	1.25e-11	Down	42.7243	49.5526	56.868	21.8816	25.6124	24.8597	protein_coding	AT5G61590	Ethylene-responsive transcription factor ERF107 [Source:UniProtKB/Swiss-Prot;Acc:Q9FKG2]	Chr5:24764438:24765324:-1
AT3G55990	83.6549	125.729	41.581	0.330719	-1.59632	8.19e-12	7.86e-11	Down	3.13838	2.61133	3.66262	1.15086	0.863738	1.07137	protein_coding	AT3G55990	Protein ESKIMO 1 [Source:UniProtKB/Swiss-Prot;Acc:Q9LY46]	Chr3:20780315:20783233:1	GO:0000139,GO:0005634,GO:0016021,GO:0009414,GO:0009651,GO:0050826,GO:0005794,GO:0016413,GO:0045492,GO:1990538,GO:0009409,GO:0045893	Golgi membrane|nucleus|integral component of membrane|response to water deprivation|response to salt stress|response to freezing|Golgi apparatus|O-acetyltransferase activity|xylan biosynthetic process|xylan O-acetyltransferase activity|response to cold|positive regulation of transcription, DNA-templated
AT2G30420	36.2718	48.5087	24.035	0.495477	-1.01311	0.00266822	0.00795295	Down	2.01164	1.58616	2.08891	0.227863	1.53846	1.9478	protein_coding	AT2G30420	MYB-like transcription factor ETC2 [Source:UniProtKB/Swiss-Prot;Acc:Q84RD1]	Chr2:12960827:12962162:-1	GO:0003677,GO:0005634,GO:0006351,GO:0003700,GO:0006355,GO:0005515,GO:0080147,GO:1900033,GO:0048629	DNA binding|nucleus|transcription, DNA-templated|transcription factor activity, sequence-specific DNA binding|regulation of transcription, DNA-templated|protein binding|root hair cell development|negative regulation of trichome patterning|trichome patterning
AT2G43400	2246.26	3141.55	1350.96	0.430031	-1.21749	5.32e-60	4.81e-58	Down	54.8626	54.1594	58.7574	23.1296	23.7928	23.1207	protein_coding	AT2G43400	Electron transfer flavoprotein-ubiquinone oxidoreductase, mitochondrial [Source:UniProtKB/Swiss-Prot;Acc:O22854]	Chr2:18021180:18025292:1	GO:0003824,GO:0004174,GO:0005739,GO:0005740,GO:0005743,GO:0009055,GO:0046872,GO:0051539,GO:0055114,GO:0009646,GO:0006552	catalytic activity|electron-transferring-flavoprotein dehydrogenase activity|mitochondrion|mitochondrial envelope|mitochondrial inner membrane|electron carrier activity|metal ion binding|4 iron, 4 sulfur cluster binding|oxidation-reduction process|response to absence of light|leucine catabolic process
AT4G02810	4.79403	8.93533	0.652735	0.073051	-3.77495	0.00216765	0.00660223	Down	0.347049	0.338509	0.465794	0.08487	0	0	protein_coding	AT4G02810	Protein FANTASTIC FOUR 1 [Source:UniProtKB/Swiss-Prot;Acc:Q9SY06]	Chr4:1256162:1257212:1	GO:0003674,GO:0005634,GO:0008150	molecular_function|nucleus|biological_process
AT3G24140	286.853	426.14	147.566	0.346285	-1.52997	7.2e-30	2.16e-28	Down	9.40489	8.49928	7.96946	2.51623	3.57231	3.27799	protein_coding	AT3G24140	Transcription factor FAMA [Source:UniProtKB/Swiss-Prot;Acc:Q56YJ8]	Chr3:8715236:8718211:-1
AT5G01720	1642.4	2286.11	998.692	0.436851	-1.19479	5.49e-41	2.66e-39	Down	46.5611	50.8994	46.2467	21.6285	19.8942	18.74	protein_coding	AT5G01720	F-box/LRR-repeat protein 3 [Source:UniProtKB/Swiss-Prot;Acc:Q8RWU5]	Chr5:266723:270483:-1	GO:0004842,GO:0005634,GO:0006511	ubiquitin-protein transferase activity|nucleus|ubiquitin-dependent protein catabolic process
AT5G01600	1753.44	2487.33	1019.56	0.409904	-1.28664	2.11e-61	2.01e-59	Down	75.9218	73.4674	82.0718	31.7662	31.576	31.8082	protein_coding	AT5G01600	Ferritin-1, chloroplastic [Source:UniProtKB/Swiss-Prot;Acc:Q39101]	Chr5:227953:230051:-1	GO:0004322,GO:0006826,GO:0006879,GO:0008199,GO:0009507,GO:0055114,GO:0005506,GO:0010039,GO:0042542,GO:0009409,GO:0009535,GO:0009579,GO:0009617,GO:0016020,GO:0009570,GO:0000302,GO:0009908,GO:0015979,GO:0048366,GO:0055072,GO:0010043,GO:0005739,GO:0009735	ferroxidase activity|iron ion transport|cellular iron ion homeostasis|ferric iron binding|chloroplast|oxidation-reduction process|iron ion binding|response to iron ion|response to hydrogen peroxide|response to cold|chloroplast thylakoid membrane|thylakoid|response to bacterium|membrane|chloroplast stroma|response to reactive oxygen species|flower development|photosynthesis|leaf development|iron i…
AT3G66652	165.24	226.564	103.915	0.458657	-1.12451	9.23e-12	8.82e-11	Down	2.87562	2.71321	3.17928	1.07076	1.44483	1.33491	protein_coding	AT3G66652	FIP1[III]-like protein [Source:UniProtKB/Swiss-Prot;Acc:F4JC20]	Chr3:2083394:2087556:1	GO:0003723,GO:0005634,GO:0006397	RNA binding|nucleus|mRNA processing
AT5G10140	215.931	297.704	134.158	0.450641	-1.14995	1.37e-14	1.65e-13	Down	8.97317	11.3243	12.4411	4.6356	4.20812	5.17001	protein_coding	AT5G10140	MADS-box protein FLOWERING LOCUS C [Source:UniProtKB/Swiss-Prot;Acc:Q9S7Q7]	Chr5:3173497:3179448:-1	GO:0003677,GO:0003700,GO:0005634,GO:0006351,GO:0006355,GO:0009908,GO:0030154,GO:0046983,GO:0009910,GO:0010048,GO:0009266,GO:0042752,GO:0043234	DNA binding|transcription factor activity, sequence-specific DNA binding|nucleus|transcription, DNA-templated|regulation of transcription, DNA-templated|flower development|cell differentiation|protein dimerization activity|negative regulation of flower development|vernalization response|response to temperature stimulus|regulation of circadian rhythm|protein complex
AT4G31380	102.068	174.674	29.4626	0.168671	-2.56771	1.87e-23	3.94e-22	Down	14.5099	15.089	10.789	3.37983	1.92438	1.69417	protein_coding	AT4G31380	FPF1-like protein 1 [Source:TAIR;Acc:AT4G31380]	Chr4:15229785:15230718:1	GO:0003674,GO:0005739	molecular_function|mitochondrion
AT5G50950	155.398	211.622	99.1734	0.468634	-1.09347	1.43e-10	1.23e-09	Down	2.74333	2.96062	2.46386	1.37399	1.54575	1.24604	protein_coding	AT5G50950	Fumarate hydratase 2, chloroplastic [Source:UniProtKB/Swiss-Prot;Acc:Q9FI53]	Chr5:20729612:20733926:1	GO:0004333,GO:0005739,GO:0006099,GO:0006106,GO:0006108,GO:0009507,GO:0045239,GO:0051262,GO:0009651,GO:0005515,GO:0005829,GO:0042128	fumarate hydratase activity|mitochondrion|tricarboxylic acid cycle|fumarate metabolic process|malate metabolic process|chloroplast|tricarboxylic acid cycle enzyme complex|protein tetramerization|response to salt stress|protein binding|cytosol|nitrate assimilation	path:ath01200,path:ath00020,path:ath00620	Carbon metabolism|Citrate cycle (TCA cycle)|Pyruvate metabolism
AT4G02780	19.7898	30.1009	9.47869	0.314897	-1.66705	0.00103489	0.00337535	Down	0.242799	0.608583	0.526539	0.235392	0.110905	0.0650484	protein_coding	AT4G02780	Ent-copalyl diphosphate synthase, chloroplastic [Source:UniProtKB/Swiss-Prot;Acc:Q38802]	Chr4:1237767:1244813:-1	GO:0009507,GO:0009686,GO:0010333,GO:0000287,GO:0009905,GO:0009740	chloroplast|gibberellin biosynthetic process|terpene synthase activity|magnesium ion binding|ent-copalyl diphosphate synthase activity|gibberellic acid mediated signaling pathway	path:ath00904	Diterpenoid biosynthesis
AT1G47990	50.2794	67.0545	33.5043	0.499658	-1.00099	0.000509298	0.00177397	Down	2.58176	3.27227	2.14361	1.41698	1.73543	2.0146	protein_coding	AT1G47990	Gibberellin 2-beta-dioxygenase 4 [Source:UniProtKB/Swiss-Prot;Acc:Q9C7Z1]	Chr1:17698655:17700834:1	GO:0005506,GO:0005737,GO:0009416,GO:0009686,GO:0055114,GO:0045487,GO:0052634,GO:0016020	iron ion binding|cytoplasm|response to light stimulus|gibberellin biosynthetic process|oxidation-reduction process|gibberellin catabolic process|C-19 gibberellin 2-beta-dioxygenase activity|membrane	path:ath00904	Diterpenoid biosynthesis
AT1G14920	763.3	1018.8	507.799	0.498429	-1.00454	2.6e-26	6.32e-25	Down	34.6095	32.0287	33.4871	17.1207	16.0105	16.9831	protein_coding	AT1G14920	DELLA protein GAI [Source:UniProtKB/Swiss-Prot;Acc:Q9LQT8]	Chr1:5149226:5151354:1	GO:0000989,GO:0005634,GO:0006351,GO:0006355,GO:0007275,GO:0043565,GO:0003700,GO:0009740,GO:0009938,GO:0005515,GO:0010233,GO:0009651,GO:0009723,GO:0009737,GO:0042538,GO:0010029,GO:2000033,GO:0009739,GO:0010187,GO:0010218,GO:2000377,GO:0009863,GO:0009867,GO:0006808	transcription factor activity, transcription factor binding|nucleus|transcription, DNA-templated|regulation of transcription, DNA-templated|multicellular organism development|sequence-specific DNA binding|transcription factor activity, sequence-specific DNA binding|gibberellic acid mediated signaling pathway|negative regulation of gibberellic acid mediated signaling pathway|protein binding|phloem…	path:ath04075	Plant hormone signal transduction
AT1G75750	1059.52	1788.22	330.823	0.185001	-2.43439	6.85e-153	3.99e-150	Down	136.747	140.114	144.334	25.1106	26.778	27.3666	protein_coding	AT1G75750	Gibberellin-regulated protein 1 [Source:UniProtKB/Swiss-Prot;Acc:P46689]	Chr1:28441526:28442429:-1	GO:0003674,GO:0005576,GO:0009740,GO:0009737,GO:0009739,GO:0009741,GO:0009826,GO:0009505,GO:0005618	molecular_function|extracellular region|gibberellic acid mediated signaling pathway|response to abscisic acid|response to gibberellin|response to brassinosteroid|unidimensional cell growth|plant-type cell wall|cell wall
AT5G59845	1.95528	3.91056	0	0	#NAME?	0.026945	0.0616667	Down	0.914123	0.131486	0.237562	0	0	0	protein_coding	AT5G59845	Gibberellin-regulated protein 10 [Source:UniProtKB/Swiss-Prot;Acc:Q8LFM2]	Chr5:24111324:24112020:1	GO:0003674,GO:0005576,GO:0009739,GO:0009740	molecular_function|extracellular region|response to gibberellin|gibberellic acid mediated signaling pathway
AT5G54690	31.0265	45.969	16.084	0.349888	-1.51504	5.22e-05	0.000219552	Down	1.46488	1.46626	1.36296	0.410365	0.586558	0.541201	protein_coding	AT5G54690	Probable galacturonosyltransferase 12 [Source:UniProtKB/Swiss-Prot;Acc:Q9FH36]	Chr5:22219224:22221840:-1	GO:0000139,GO:0005794,GO:0016021,GO:0016051,GO:0016757,GO:0016758,GO:0045489,GO:0047262,GO:0010417,GO:0045492,GO:0071555,GO:0010413	Golgi membrane|Golgi apparatus|integral component of membrane|carbohydrate biosynthetic process|transferase activity, transferring glycosyl groups|transferase activity, transferring hexosyl groups|pectin biosynthetic process|polygalacturonate 4-alpha-galacturonosyltransferase activity|glucuronoxylan biosynthetic process|xylan biosynthetic process|cell wall organization|glucuronoxylan metabolic pr…	path:ath00500,path:ath00520	Starch and sucrose metabolism|Amino sugar and nucleotide sugar metabolism
AT5G18170	1132.69	1649.62	615.761	0.373274	-1.42169	2.07e-45	1.16e-43	Down	41.819	33.431	40.7555	13.9436	13.3956	14.6001	protein_coding	AT5G18170	Glutamate dehydrogenase 1 [Source:UniProtKB/Swiss-Prot;Acc:Q43314]	Chr5:6006039:6008472:1	GO:0005739,GO:0006520,GO:0016491,GO:0055114,GO:0046686,GO:0005524,GO:0009651,GO:0005507,GO:0008270,GO:0050897,GO:0004353,GO:0006807,GO:0009646	mitochondrion|cellular amino acid metabolic process|oxidoreductase activity|oxidation-reduction process|response to cadmium ion|ATP binding|response to salt stress|copper ion binding|zinc ion binding|cobalt ion binding|glutamate dehydrogenase [NAD(P)+] activity|nitrogen compound metabolic process|response to absence of light	path:ath01200,path:ath00910,path:ath00250,path:ath00220,path:ath00460	Carbon metabolism|Nitrogen metabolism|Alanine, aspartate and glutamate metabolism|Arginine biosynthesis|Cyanoamino acid metabolism
AT5G07440	5369.64	8202.54	2536.74	0.309263	-1.69309	1.47e-31	4.74e-30	Down	169.116	131.636	142.963	48.5036	45.5434	40.6489	protein_coding	AT5G07440	Glutamate dehydrogenase 2 [Source:UniProtKB/Swiss-Prot;Acc:Q38946]	Chr5:2355937:2358194:1	GO:0005737,GO:0005739,GO:0006520,GO:0016491,GO:0055114,GO:0046686,GO:0005524,GO:0005774,GO:0009651,GO:0004352,GO:0005507,GO:0008270,GO:0050897,GO:0005794,GO:0004353	cytoplasm|mitochondrion|cellular amino acid metabolic process|oxidoreductase activity|oxidation-reduction process|response to cadmium ion|ATP binding|vacuolar membrane|response to salt stress|glutamate dehydrogenase (NAD+) activity|copper ion binding|zinc ion binding|cobalt ion binding|Golgi apparatus|glutamate dehydrogenase [NAD(P)+] activity	path:ath01200,path:ath00910,path:ath00250,path:ath00220,path:ath00460	Carbon metabolism|Nitrogen metabolism|Alanine, aspartate and glutamate metabolism|Arginine biosynthesis|Cyanoamino acid metabolism
AT2G14960	8.13435	12.1584	4.11031	0.338064	-1.56463	0.0375784	0.0819268	Down	0.285638	0.259064	0.300335	0.0233853	0.114334	0.140617	protein_coding	AT2G14960	Probable indole-3-acetic acid-amido synthetase GH3.1 [Source:UniProtKB/Swiss-Prot;Acc:O82333]	Chr2:6451372:6453670:-1	GO:0005737,GO:0009733,GO:0016874	cytoplasm|response to auxin|ligase activity	path:ath04075	Plant hormone signal transduction
AT2G23170	546.051	843.12	248.981	0.29531	-1.7597	4.69e-13	4.96e-12	Down	24.8471	17.4309	20.6434	5.62385	6.53233	6.22927	protein_coding	AT2G23170	Indole-3-acetic acid-amido synthetase GH3.3 [Source:UniProtKB/Swiss-Prot;Acc:O22190]	Chr2:9863855:9866562:-1	GO:0005737,GO:0009733,GO:0010252,GO:0010279	cytoplasm|response to auxin|auxin homeostasis|indole-3-acetic acid amido synthetase activity	path:ath04075	Plant hormone signal transduction
AT1G02335	47.9261	69.4095	26.4427	0.380967	-1.39226	0.0080217	0.0212931	Down	5.98553	2.51505	4.49594	1.8232	1.64413	1.94237	protein_coding	AT1G02335	Germin-like protein subfamily 2 member 2 [Source:UniProtKB/Swiss-Prot;Acc:Q9FZ27]	Chr1:463855:464924:-1	GO:0005576,GO:0005618,GO:0030145,GO:0033609,GO:0045735,GO:0046564,GO:0048046,GO:0009506,GO:0010497,GO:2000280	extracellular region|cell wall|manganese ion binding|oxalate metabolic process|nutrient reservoir activity|oxalate decarboxylase activity|apoplast|plasmodesma|plasmodesmata-mediated intercellular transport|regulation of root development
AT5G39190	76.7926	136.222	17.3636	0.127466	-2.97182	7.26e-15	8.93e-14	Down	8.0752	6.80249	10.0172	0.639913	1.17407	1.20615	protein_coding	AT5G39190	Germin-like protein subfamily 1 member 20 [Source:UniProtKB/Swiss-Prot;Acc:P92996]	Chr5:15692591:15693581:-1
AT1G53580	547.285	773.759	320.812	0.414615	-1.27016	3.14e-31	9.96e-30	Down	31.7846	25.7368	29.089	9.84716	11.614	11.7642	protein_coding	AT1G53580	Persulfide dioxygenase ETHE1 homolog, mitochondrial [Source:UniProtKB/Swiss-Prot;Acc:Q9C8L4]	Chr1:19991275:19993334:-1	GO:0004416,GO:0016787,GO:0019243,GO:0046872,GO:0055114,GO:0009651,GO:0016788,GO:0047951,GO:0005739,GO:0009793,GO:0009960,GO:0048316,GO:0050313	hydroxyacylglutathione hydrolase activity|hydrolase activity|methylglyoxal catabolic process to D-lactate via S-lactoyl-glutathione|metal ion binding|oxidation-reduction process|response to salt stress|hydrolase activity, acting on ester bonds|glutathione thiolesterase activity|mitochondrion|embryo development ending in seed dormancy|endosperm development|seed development|sulfur dioxygenase activ…	path:ath00920	Sulfur metabolism
AT5G37500	139.084	190.472	87.6959	0.460413	-1.119	3.04e-10	2.52e-09	Down	3.17158	2.79649	3.0031	1.21527	1.55671	1.13941	protein_coding	AT5G37500	Potassium channel GORK [Source:UniProtKB/Swiss-Prot;Acc:Q94A76]	Chr5:14889692:14895214:-1	GO:0005634,GO:0005887,GO:0030551,GO:0034765,GO:0042391,GO:0071805,GO:0015271,GO:0009409,GO:0009414,GO:0009737,GO:0009753,GO:0005515,GO:0006811,GO:0015075,GO:0034220	nucleus|integral component of plasma membrane|cyclic nucleotide binding|regulation of ion transmembrane transport|regulation of membrane potential|potassium ion transmembrane transport|outward rectifier potassium channel activity|response to cold|response to water deprivation|response to abscisic acid|response to jasmonic acid|protein binding|ion transport|ion transmembrane transporter activity|i…
AT1G06520	44.1914	62.4605	25.9224	0.415021	-1.26874	5.46e-05	0.00022905	Down	1.76232	1.9233	2.00175	1.15752	0.594046	0.659186	protein_coding	AT1G06520	Glycerol-3-phosphate acyltransferase 1 [Source:UniProtKB/Swiss-Prot;Acc:Q9SHJ5]	Chr1:1993978:1996112:-1	GO:0004366,GO:0005739,GO:0010143,GO:0016021,GO:0016024,GO:0016311,GO:0016746,GO:0016791,GO:0016020,GO:0048235,GO:0080167,GO:0090447	glycerol-3-phosphate O-acyltransferase activity|mitochondrion|cutin biosynthetic process|integral component of membrane|CDP-diacylglycerol biosynthetic process|dephosphorylation|transferase activity, transferring acyl groups|phosphatase activity|membrane|pollen sperm cell differentiation|response to karrikin|glycerol-3-phosphate 2-O-acyltransferase activity	path:ath00561,path:ath00564	Glycerolipid metabolism|Glycerophospholipid metabolism
AT2G38110	25.5263	37.7508	13.3018	0.352358	-1.50489	0.00140597	0.00444427	Down	1.11896	1.14849	0.860091	0.136911	0.735822	0.220633	protein_coding	AT2G38110	Glycerol-3-phosphate 2-O-acyltransferase 6 [Source:UniProtKB/Swiss-Prot;Acc:O80437]	Chr2:15952607:15955494:-1	GO:0005739,GO:0008654,GO:0016020,GO:0016021,GO:0016746,GO:0009908,GO:0010143,GO:0016791,GO:0090447	mitochondrion|phospholipid biosynthetic process|membrane|integral component of membrane|transferase activity, transferring acyl groups|flower development|cutin biosynthetic process|phosphatase activity|glycerol-3-phosphate 2-O-acyltransferase activity	path:ath00561,path:ath00564	Glycerolipid metabolism|Glycerophospholipid metabolism
AT1G34760	524.115	732.079	316.15	0.431853	-1.21139	3.57e-29	1.03e-27	Down	30.7239	27.639	27.8227	12.8458	11.0593	12.9904	protein_coding	AT1G34760	14-3-3-like protein GF14 omicron [Source:UniProtKB/Swiss-Prot;Acc:Q9S9Z8]	Chr1:12743821:12745648:-1	GO:0005737,GO:0019904,GO:0045309,GO:0016597,GO:0051117	cytoplasm|protein domain specific binding|protein phosphorylated amino acid binding|amino acid binding|ATPase binding
AT4G24150	23.0478	32.573	13.5226	0.415148	-1.2683	0.00260932	0.00779837	Down	0.845437	0.756449	1.24731	0.22793	0.516491	0.341969	protein_coding	AT4G24150	Growth-regulating factor 8 [Source:UniProtKB/Swiss-Prot;Acc:Q9SU44]	Chr4:12535972:12539387:1	GO:0005524,GO:0005634,GO:0005737,GO:0005886,GO:0006351,GO:0006355,GO:0009505,GO:0019904,GO:0045309,GO:0009941,GO:0048366,GO:0009507,GO:0005618,GO:0009742,GO:0005829,GO:0005515,GO:0019222	ATP binding|nucleus|cytoplasm|plasma membrane|transcription, DNA-templated|regulation of transcription, DNA-templated|plant-type cell wall|protein domain specific binding|protein phosphorylated amino acid binding|chloroplast envelope|leaf development|chloroplast|cell wall|brassinosteroid mediated signaling pathway|cytosol|protein binding|regulation of metabolic process
AT5G18600	579.95	862.878	297.023	0.344224	-1.53858	4.86e-50	3.19e-48	Down	81.9914	78.7465	84.2434	28.6176	31.7338	21.4219	protein_coding	AT5G18600	Monothiol glutaredoxin-S2 [Source:UniProtKB/Swiss-Prot;Acc:Q8L8Z8]	Chr5:6183258:6183954:-1	GO:0005737,GO:0008794,GO:0009055,GO:0015035,GO:0045454,GO:0046872,GO:0051537	cytoplasm|arsenate reductase (glutaredoxin) activity|electron carrier activity|protein disulfide oxidoreductase activity|cell redox homeostasis|metal ion binding|2 iron, 2 sulfur cluster binding
AT4G15690	74.5346	99.8209	49.2483	0.493366	-1.01927	2.7e-05	0.000118677	Down	8.67298	9.92976	9.0389	5.56221	3.81955	3.93491	protein_coding	AT4G15690	Monothiol glutaredoxin-S5 [Source:UniProtKB/Swiss-Prot;Acc:O23420]	Chr4:8934324:8934921:1	GO:0005634,GO:0005737,GO:0008794,GO:0009055,GO:0015035,GO:0045454,GO:0046872,GO:0051537	nucleus|cytoplasm|arsenate reductase (glutaredoxin) activity|electron carrier activity|protein disulfide oxidoreductase activity|cell redox homeostasis|metal ion binding|2 iron, 2 sulfur cluster binding
AT5G56250	379.735	526.096	233.373	0.443594	-1.17269	4.92e-15	6.13e-14	Down	7.59631	9.5866	9.22358	3.96488	3.88552	3.74587	protein_coding	AT5G56250	hapless 8 [Source:TAIR;Acc:AT5G56250]	Chr5:22768577:22772896:-1	GO:0005634	nucleus
AT5G47370	673.457	989.779	357.135	0.360823	-1.47064	2.2e-15	2.81e-14	Down	33.6762	27.9025	36.4565	10.1713	12.0048	12.9223	protein_coding	AT5G47370	Homeobox-leucine zipper protein HAT2 [Source:UniProtKB/Swiss-Prot;Acc:P46601]	Chr5:19216312:19217909:-1	GO:0005634,GO:0006351,GO:0006355,GO:0043565,GO:0003700,GO:0003677,GO:0009733,GO:0009734,GO:0009826,GO:0045892,GO:0009641	nucleus|transcription, DNA-templated|regulation of transcription, DNA-templated|sequence-specific DNA binding|transcription factor activity, sequence-specific DNA binding|DNA binding|response to auxin|auxin-activated signaling pathway|unidimensional cell growth|negative regulation of transcription, DNA-templated|shade avoidance
AT2G18050	40.1417	69.4116	10.8718	0.156628	-2.67459	4.38e-09	3.18e-08	Down	3.41213	3.62731	5.37372	0.589634	0.719926	0.843318	protein_coding	AT2G18050	histone H1-3 [Source:TAIR;Acc:AT2G18050]	Chr2:7845923:7846884:1	GO:0000786,GO:0003677,GO:0005634,GO:0006334,GO:0009414,GO:0031492	nucleosome|DNA binding|nucleus|nucleosome assembly|response to water deprivation|nucleosomal DNA binding
AT1G76110	559.537	759.447	359.627	0.473538	-1.07845	1.36e-25	3.22e-24	Down	21.8311	23.5778	23.0415	10.5215	11.326	10.1506	protein_coding	AT1G76110	High mobility group B protein 9 [Source:UniProtKB/Swiss-Prot;Acc:Q9SGS2]	Chr1:28555042:28557586:-1	GO:0005634,GO:0006351,GO:0003700,GO:0006355,GO:0000741,GO:0010197,GO:0003677	nucleus|transcription, DNA-templated|transcription factor activity, sequence-specific DNA binding|regulation of transcription, DNA-templated|karyogamy|polar nucleus fusion|DNA binding
AT3G50470	15.7254	22.2583	9.19254	0.412994	-1.27581	0.0142804	0.0354385	Down	1.33232	0.98204	2.04181	0.822261	0.402856	0.530527	protein_coding	AT3G50470	RPW8-like protein 3 [Source:UniProtKB/Swiss-Prot;Acc:Q9SCS7]	Chr3:18729054:18730269:1	GO:0003674,GO:0009626,GO:0016021,GO:0051707,GO:0009620	molecular_function|plant-type hypersensitive response|integral component of membrane|response to other organism|response to fungus
AT4G21320	118.017	161.424	74.611	0.462206	-1.11339	2.6e-06	1.33e-05	Down	7.28892	5.70557	9.43152	2.98826	2.89659	4.45669	protein_coding	AT4G21320	Aldolase-type TIM barrel family protein [Source:TAIR;Acc:AT4G21320]	Chr4:11340362:11341877:1	GO:0003824,GO:0004252,GO:0005618,GO:0005634,GO:0008152,GO:0009408,GO:0010286,GO:0010608	catalytic activity|serine-type endopeptidase activity|cell wall|nucleus|metabolic process|response to heat|heat acclimation|posttranscriptional regulation of gene expression
AT4G10020	22.5846	38.4242	6.74496	0.175539	-2.51013	1.1e-07	6.83e-07	Down	0.972264	0.928842	1.09934	0.120861	0.147389	0.26376	protein_coding	AT4G10020	11-beta-hydroxysteroid dehydrogenase-like 5 [Source:UniProtKB/Swiss-Prot;Acc:Q9T0G0]	Chr4:6268289:6270434:1	GO:0005576,GO:0006694,GO:0016021,GO:0016491,GO:0055114	extracellular region|steroid biosynthetic process|integral component of membrane|oxidoreductase activity|oxidation-reduction process
AT5G43840	9.09131	13.8099	4.37276	0.31664	-1.65909	0.0218359	0.0512646	Down	0.799532	0.450611	0.594837	0.447204	0.15651	0.0583131	protein_coding	AT5G43840	Heat stress transcription factor A-6a [Source:UniProtKB/Swiss-Prot;Acc:Q1PDN3]	Chr5:17625437:17626364:-1	GO:0003677,GO:0003700,GO:0005634,GO:0006351,GO:0006355,GO:0043565	DNA binding|transcription factor activity, sequence-specific DNA binding|nucleus|transcription, DNA-templated|regulation of transcription, DNA-templated|sequence-specific DNA binding
AT4G14550	177.423	283.992	70.8547	0.249495	-2.00292	1.91e-13	2.08e-12	Down	11.4765	8.35123	11.8439	2.75698	3.12087	1.76809	protein_coding	AT4G14550	Auxin-responsive protein IAA14 [Source:UniProtKB/Swiss-Prot;Acc:Q38832]	Chr4:8347822:8350019:-1	GO:0005634,GO:0006351,GO:0009734,GO:0003700,GO:0010102,GO:0045892,GO:0009733,GO:0005515	nucleus|transcription, DNA-templated|auxin-activated signaling pathway|transcription factor activity, sequence-specific DNA binding|lateral root morphogenesis|negative regulation of transcription, DNA-templated|response to auxin|protein binding	path:ath04075	Plant hormone signal transduction
AT3G23030	4967.32	7080.26	2854.39	0.403147	-1.31062	8.04e-16	1.06e-14	Down	379.833	308.505	393.122	136.673	136.974	155.415	protein_coding	AT3G23030	Auxin-responsive protein IAA2 [Source:UniProtKB/Swiss-Prot;Acc:P49678]	Chr3:8180768:8181800:-1	GO:0005634,GO:0006351,GO:0006355,GO:0009734,GO:0003700,GO:0005515,GO:0009733	nucleus|transcription, DNA-templated|regulation of transcription, DNA-templated|auxin-activated signaling pathway|transcription factor activity, sequence-specific DNA binding|protein binding|response to auxin	path:ath04075	Plant hormone signal transduction
AT4G32280	345.091	605.945	84.2362	0.139016	-2.84668	1.24e-24	2.8e-23	Down	28.3236	21.2632	31.1621	3.70247	3.13325	4.32625	protein_coding	AT4G32280	Auxin-responsive protein IAA29 [Source:UniProtKB/Swiss-Prot;Acc:Q93WC4]	Chr4:15583387:15584769:1	GO:0005634,GO:0006351,GO:0006355,GO:0009734,GO:0003700,GO:0009733,GO:0010114,GO:0010218	nucleus|transcription, DNA-templated|regulation of transcription, DNA-templated|auxin-activated signaling pathway|transcription factor activity, sequence-specific DNA binding|response to auxin|response to red light|response to far red light	path:ath04075	Plant hormone signal transduction
AT3G62100	30.9259	46.1442	15.7077	0.340405	-1.55467	2.5e-05	0.000110949	Down	4.12064	2.7104	3.78365	0.710246	1.55075	1.22432	protein_coding	AT3G62100	Auxin-responsive protein IAA30 [Source:UniProtKB/Swiss-Prot;Acc:Q9M1R4]	Chr3:22995791:22996761:1	GO:0005634,GO:0006351,GO:0006355,GO:0009734,GO:0003700,GO:0009733,GO:0009630,GO:0048364,GO:0010262	nucleus|transcription, DNA-templated|regulation of transcription, DNA-templated|auxin-activated signaling pathway|transcription factor activity, sequence-specific DNA binding|response to auxin|gravitropism|root development|somatic embryogenesis	path:ath04075	Plant hormone signal transduction
AT5G55250	81.549	125.055	38.0426	0.304206	-1.71688	4.99e-13	5.25e-12	Down	3.32162	3.16779	3.57667	1.41706	1.00415	0.955404	protein_coding	AT5G55250	Indole-3-acetate O-methyltransferase 1 [Source:UniProtKB/Swiss-Prot;Acc:Q9FLN8]	Chr5:22407473:22410944:-1	GO:0005575,GO:0032259,GO:0008757,GO:0051749,GO:0009944,GO:0010252,GO:0000287,GO:0042802	cellular_component|methylation|S-adenosylmethionine-dependent methyltransferase activity|indole acetic acid carboxyl methyltransferase activity|polarity specification of adaxial/abaxial axis|auxin homeostasis|magnesium ion binding|identical protein binding
[truncated: 395 more rows]
